# Supplementary material for: 2-(2-Fluoro­phen­yl)-N-(1,3-thia­zol-2-yl)acetamide
Source: Acta Crystallogr Sect E Struct Rep Online. 2012 Jul 28;68(Pt 8):o2565. doi: 10.1107/S1600536812032989 (PMC3415006; doi:10.1107/S1600536812032989)
Supplement: Supplementary file 1 [file e-68-o2565-sup1.cif]

##############################################################################
#                                                                            #
# This CIF contains the data in a paper accepted for publication in          #
# Acta Crystallographica Section E. It conforms to the requirements of       #
# Notes for Authors for Acta Crystallographica Section E, and has been       #
# peer reviewed under the auspices of the IUCr Commission on Journals.       #
#                                                                            #
# Full details of the Crystallographic Information File format               #
# are given in the paper "The Crystallographic Information File (CIF):       #
# a New Standard Archive File for Crystallography" by S. R. Hall, F. H.      #
# Allen and I. D. Brown [Acta Cryst. (1991), A47, 655-685].                  #
#                                                                            #
# The current version of the core CIF dictionary is obtainable from          #
# ftp://ftp.iucr.org/pub/cif_core.dic.                                       #
#                                                                            #
# Software is freely available for graphical display of the structure(s)     #
# in this CIF. For information consult the CIF software page                 #
# http://www.iucr.org/resources/cif/software.                                #
#                                                                            #
# This file may be used for bona fide research purposes within the           #
# scientific community so long as proper attribution is given to the journal # 
# article from which it was obtained.                                        #
#                                                                            #
##############################################################################
data_global
_audit_creation_method     'form.cif (version 2.0)'
_journal_data_validation_number     ?
_journal_date_recd_electronic     2012-07-10
_journal_date_accepted     2012-07-20
_journal_name_full     'Acta Crystallographica, Section E'
_journal_year     2012
_journal_volume     68
_journal_issue      8
_journal_page_first     o2565
_journal_page_last     o2565
_journal_paper_category     QO
_journal_paper_doi     10.1107/S1600536812032989
_journal_coeditor_code     RZ2790
_publ_contact_author_name     'Prof. Fun, Hoong-Kun'
_publ_contact_author_address
;
      X-ray Crystallography Unit
      School of Physics
      Universiti Sains Malaysia
      11800 USM, Penang
      MALAYSIA
;
_publ_contact_author_email     'hkfun@usm.my'
_publ_contact_author_fax     '604 6579150'
_publ_contact_author_phone     '604 6533652'
_publ_section_title
;
2-(2-Fluorophenyl)-<i>N</i>-(1,3-thiazol-2-yl)acetamide
;
loop_
    _publ_author_name
    _publ_author_footnote
    _publ_author_address
    'Hoong-Kun Fun'
;
      Thomson Reuters ResearcherID: A-3561-2009.
;
;     X-ray Crystallography Unit
      School of Physics
      Universiti Sains Malaysia
      11800 USM, Penang
      Malaysia
;
    'Ching Kheng Quah'
;
      Thomson Reuters ResearcherID: A-5525-2009.
;
;
      X-ray Crystallography Unit
      School of Physics
      Universiti Sains Malaysia
      11800 USM, Penang
      Malaysia
;
    'Prakash S. Nayak' ?
;
      Department of Studies in Chemistry
      Mangalore University
      Mangalagangotri 574 199
      India
;
    'B. Narayana' ?
;
      Department of Studies in Chemistry
      Mangalore University
      Mangalagangotri 574 199
      India
;
    'B. K. Sarojini' ?
;
      Department of Chemistry
      P. A. College of Engineering
      Nadupadavu, Mangalore 574 153
      India
;
data_I
_audit_creation_method     SHELXL-97
_chemical_name_systematic
;
2-(2-Fluorophenyl)-<i>N</i>-(1,3-thiazol-2-yl)acetamide
;
_chemical_name_common     ?
_chemical_formula_moiety     'C11 H9 F N2 O S'
_chemical_formula_sum     'C11 H9 F N2 O S'
_chemical_formula_iupac     'C11 H9 F N2 O S'
_chemical_formula_weight     236.26
_chemical_melting_point     ?
_symmetry_cell_setting     monoclinic
_symmetry_space_group_name_H-M     'P 21/c'
_symmetry_space_group_name_Hall     '-P 2ybc'
loop_
    _symmetry_equiv_pos_as_xyz
    'x, y, z'
    '-x, y+1/2, -z+1/2'
    '-x, -y, -z'
    'x, -y-1/2, z-1/2'
_cell_length_a     11.9043(13)
_cell_length_b     5.2969(6)
_cell_length_c     16.4579(18)
_cell_angle_alpha     90.00
_cell_angle_beta     90.397(3)
_cell_angle_gamma     90.00
_cell_volume     1037.7(2)
_cell_formula_units_Z     4
_cell_measurement_reflns_used     4325
_cell_measurement_theta_min     4.04
_cell_measurement_theta_max     32.54
_cell_measurement_temperature     100
_exptl_crystal_description     'block'
_exptl_crystal_colour     'colourless'
_exptl_crystal_size_max     0.264
_exptl_crystal_size_mid     0.181
_exptl_crystal_size_min     0.117
_exptl_crystal_density_diffrn     1.512
_exptl_crystal_density_meas     ?
_exptl_crystal_density_method     'not measured'
_exptl_crystal_F_000     488
_exptl_absorpt_coefficient_mu     0.303
_exptl_absorpt_correction_type     multi-scan
_exptl_absorpt_process_details     '(<i>SADABS</i>; Bruker, 2009)'
_exptl_absorpt_correction_T_min     0.9242
_exptl_absorpt_correction_T_max     0.9654
_exptl_special_details
;
The crystal was placed in the cold stream of an Oxford Cryosystems
Cobra open-flow nitrogen cryostat (Cosier & Glazer, 1986) operating
at 100.0 (1) K.
;
_diffrn_ambient_temperature     100
_diffrn_radiation_type     MoK\a
_diffrn_radiation_wavelength     0.71073
_diffrn_radiation_source     'fine-focus sealed tube'
_diffrn_radiation_monochromator     graphite
_diffrn_measurement_device_type
;
Bruker SMART APEXII DUO CCD area-detector
;
_diffrn_measurement_method     '\f and \w scans'
_diffrn_detector_area_resol_mean     ?
_diffrn_reflns_number     12231
_diffrn_reflns_av_R_equivalents     0.0298
_diffrn_reflns_av_sigmaI/netI     0.0310
_diffrn_reflns_theta_min     3.00
_diffrn_reflns_theta_max     32.57
_diffrn_reflns_theta_full     32.57
_diffrn_measured_fraction_theta_max     0.990
_diffrn_measured_fraction_theta_full     0.990
_diffrn_reflns_limit_h_min     -17
_diffrn_reflns_limit_h_max     18
_diffrn_reflns_limit_k_min     -8
_diffrn_reflns_limit_k_max     7
_diffrn_reflns_limit_l_min     -24
_diffrn_reflns_limit_l_max     24
_diffrn_standards_number     0
_diffrn_standards_interval_count     .
_diffrn_standards_interval_time     .
_diffrn_standards_decay_%     ?
_refine_special_details
;
 Refinement of F^2^ against ALL reflections.  The weighted R-factor wR and
 goodness of fit S are based on F^2^, conventional R-factors R are based
 on F, with F set to zero for negative F^2^. The threshold expression of
 F^2^ > 2sigma(F^2^) is used only for calculating R-factors(gt) etc. and is
 not relevant to the choice of reflections for refinement.  R-factors based
 on F^2^ are statistically about twice as large as those based on F, and R-
 factors based on ALL data will be even larger.
;
_reflns_number_total     3722
_reflns_number_gt     3092
_reflns_threshold_expression     I>2\s(I)
_refine_ls_structure_factor_coef     Fsqd
_refine_ls_matrix_type     full
_refine_ls_R_factor_all     0.0447
_refine_ls_R_factor_gt     0.0339
_refine_ls_wR_factor_gt     0.0837
_refine_ls_wR_factor_ref     0.0901
_refine_ls_goodness_of_fit_ref     1.048
_refine_ls_restrained_S_all     1.048
_refine_ls_number_reflns     3722
_refine_ls_number_parameters     149
_refine_ls_number_restraints     0
_refine_ls_hydrogen_treatment     mixed
_refine_ls_weighting_scheme     calc
_refine_ls_weighting_details
         'calc w=1/[\s^2^(Fo^2^)+(0.0396P)^2^+0.3919P] where P=(Fo^2^+2Fc^2^)/3'
_atom_sites_solution_hydrogens     geom
_atom_sites_solution_primary     direct
_atom_sites_solution_secondary     difmap
_refine_ls_shift/su_max     0.001
_refine_ls_shift/su_mean     0.001
_refine_diff_density_max     0.469
_refine_diff_density_min     -0.257
_refine_ls_extinction_method     none
_refine_ls_extinction_coef     ?
loop_
    _atom_type_symbol
    _atom_type_description
    _atom_type_scat_dispersion_real
    _atom_type_scat_dispersion_imag
    _atom_type_scat_source
    'C' 'C' 0.0033 0.0016
                         'International Tables Vol C Tables 4.2.6.8 and 6.1.1.4'
    'H' 'H' 0.0000 0.0000
                         'International Tables Vol C Tables 4.2.6.8 and 6.1.1.4'
    'N' 'N' 0.0061 0.0033
                         'International Tables Vol C Tables 4.2.6.8 and 6.1.1.4'
    'O' 'O' 0.0106 0.0060
                         'International Tables Vol C Tables 4.2.6.8 and 6.1.1.4'
    'F' 'F' 0.0171 0.0103
                         'International Tables Vol C Tables 4.2.6.8 and 6.1.1.4'
    'S' 'S' 0.1246 0.1234
                         'International Tables Vol C Tables 4.2.6.8 and 6.1.1.4'
_computing_data_collection     'APEX2 (Bruker, 2009)'
_computing_cell_refinement     'SAINT (Bruker, 2009)'
_computing_data_reduction     'SAINT (Bruker, 2009)'
_computing_structure_solution     'SHELXTL (Sheldrick, 2008)'
_computing_structure_refinement     'SHELXTL (Sheldrick, 2008)'
_computing_molecular_graphics     'SHELXTL (Sheldrick, 2008)'
_computing_publication_material
                             'SHELXTL (Sheldrick, 2008) and PLATON (Spek, 2009)'
loop_
    _atom_site_type_symbol
    _atom_site_label
    _atom_site_fract_x
    _atom_site_fract_y
    _atom_site_fract_z
    _atom_site_U_iso_or_equiv
    _atom_site_adp_type
    _atom_site_calc_flag
    _atom_site_refinement_flags
    _atom_site_occupancy
    _atom_site_symmetry_multiplicity
    _atom_site_disorder_assembly
    _atom_site_disorder_group
    F F1 0.11704(6) 0.19317(14) 0.03863(4) 0.02223(16) Uani d . 1 1 . .
    S S1 0.48132(2) 0.00859(5) 0.172709(16) 0.01629(7) Uani d . 1 1 . .
    O O1 0.28432(7) 0.26500(17) 0.18303(5) 0.01993(17) Uani d . 1 1 . .
    N N1 0.57205(8) 0.22624(18) 0.04881(6) 0.01618(17) Uani d . 1 1 . .
    N N2 0.39938(7) 0.40844(19) 0.08374(6) 0.01519(17) Uani d . 1 1 . .
    C C1 0.60857(9) -0.1033(2) 0.13824(7) 0.0184(2) Uani d . 1 1 . .
    H H1A 0.6491 -0.2397 0.1618 0.022 Uiso calc R 1 1 . .
    C C2 0.64234(9) 0.0308(2) 0.07290(7) 0.0176(2) Uani d . 1 1 . .
    H H2A 0.7101 -0.0065 0.0452 0.021 Uiso calc R 1 1 . .
    C C3 0.48369(8) 0.2335(2) 0.09615(6) 0.01391(18) Uani d . 1 1 . .
    C C4 0.30210(9) 0.4142(2) 0.12773(6) 0.01507(19) Uani d . 1 1 . .
    C C5 0.22188(9) 0.6224(2) 0.10236(7) 0.0186(2) Uani d . 1 1 . .
    H H5A 0.2419 0.7787 0.1321 0.022 Uiso calc R 1 1 . .
    H H5B 0.2314 0.6559 0.0436 0.022 Uiso calc R 1 1 . .
    C C6 0.10050(8) 0.5610(2) 0.11813(6) 0.01376(18) Uani d . 1 1 . .
    C C7 0.03141(9) 0.7177(2) 0.16408(6) 0.01611(19) Uani d . 1 1 . .
    H H7A 0.0621 0.8652 0.1884 0.019 Uiso calc R 1 1 . .
    C C8 -0.08201(9) 0.6617(2) 0.17497(7) 0.0185(2) Uani d . 1 1 . .
    H H8A -0.1279 0.7711 0.2062 0.022 Uiso calc R 1 1 . .
    C C9 -0.12777(9) 0.4461(2) 0.14008(7) 0.0199(2) Uani d . 1 1 . .
    H H9A -0.2049 0.4076 0.1478 0.024 Uiso calc R 1 1 . .
    C C10 -0.06080(9) 0.2858(2) 0.09371(7) 0.0181(2) Uani d . 1 1 . .
    H H10A -0.0912 0.1380 0.0693 0.022 Uiso calc R 1 1 . .
    C C11 0.05083(9) 0.3483(2) 0.08436(6) 0.01515(19) Uani d . 1 1 . .
    H H1N2 0.4086(14) 0.506(3) 0.0437(10) 0.027(4) Uiso d . 1 1 . .
loop_
    _atom_site_aniso_label
    _atom_site_aniso_U_11
    _atom_site_aniso_U_22
    _atom_site_aniso_U_33
    _atom_site_aniso_U_12
    _atom_site_aniso_U_13
    _atom_site_aniso_U_23
    F1 0.0244(3) 0.0189(3) 0.0235(3) 0.0046(3) 0.0039(3) -0.0076(3)
    S1 0.01630(12) 0.01661(13) 0.01597(12) 0.00145(10) 0.00162(8) 0.00255(9)
    O1 0.0171(3) 0.0237(4) 0.0191(3) 0.0032(3) 0.0045(3) 0.0065(3)
    N1 0.0135(4) 0.0153(4) 0.0198(4) 0.0008(3) 0.0028(3) 0.0007(3)
    N2 0.0135(4) 0.0149(4) 0.0172(4) 0.0017(3) 0.0033(3) 0.0031(3)
    C1 0.0156(4) 0.0175(5) 0.0220(5) 0.0029(4) -0.0010(4) 0.0016(4)
    C2 0.0135(4) 0.0173(5) 0.0222(5) 0.0010(4) 0.0010(4) -0.0003(4)
    C3 0.0134(4) 0.0128(4) 0.0155(4) -0.0010(4) 0.0007(3) -0.0006(3)
    C4 0.0129(4) 0.0163(5) 0.0160(4) -0.0006(4) 0.0015(3) -0.0002(4)
    C5 0.0141(4) 0.0164(5) 0.0254(5) 0.0010(4) 0.0032(4) 0.0036(4)
    C6 0.0130(4) 0.0138(4) 0.0145(4) 0.0007(4) 0.0010(3) 0.0011(3)
    C7 0.0176(4) 0.0145(5) 0.0163(4) 0.0015(4) 0.0010(3) -0.0016(4)
    C8 0.0177(5) 0.0195(5) 0.0186(5) 0.0054(4) 0.0042(4) 0.0010(4)
    C9 0.0136(4) 0.0216(5) 0.0244(5) 0.0008(4) 0.0015(4) 0.0046(4)
    C10 0.0168(4) 0.0156(5) 0.0219(5) -0.0012(4) -0.0032(4) 0.0008(4)
    C11 0.0169(4) 0.0139(5) 0.0147(4) 0.0030(4) 0.0015(3) -0.0017(4)
_geom_special_details
;
 All esds (except the esd in the dihedral angle between two l.s. planes)
 are estimated using the full covariance matrix.  The cell esds are taken
 into account individually in the estimation of esds in distances, angles
 and torsion angles; correlations between esds in cell parameters are only
 used when they are defined by crystal symmetry.  An approximate (isotropic)
 treatment of cell esds is used for estimating esds involving l.s. planes.
;
loop_
    _geom_bond_atom_site_label_1
    _geom_bond_atom_site_label_2
    _geom_bond_site_symmetry_2
    _geom_bond_distance
    _geom_bond_publ_flag
    F1 C11 . 1.3679(12) ?
    S1 C1 . 1.7262(11) ?
    S1 C3 . 1.7344(11) ?
    O1 C4 . 1.2248(13) ?
    N1 C3 . 1.3139(13) ?
    N1 C2 . 1.3872(15) ?
    N2 C4 . 1.3704(13) ?
    N2 C3 . 1.3802(14) ?
    N2 H1N2 . 0.846(17) ?
    C1 C2 . 1.3524(16) ?
    C1 H1A . 0.9500 ?
    C2 H2A . 0.9500 ?
    C4 C5 . 1.5156(16) ?
    C5 C6 . 1.5054(15) ?
    C5 H5A . 0.9900 ?
    C5 H5B . 0.9900 ?
    C6 C11 . 1.3866(15) ?
    C6 C7 . 1.3951(14) ?
    C7 C8 . 1.3952(15) ?
    C7 H7A . 0.9500 ?
    C8 C9 . 1.3878(17) ?
    C8 H8A . 0.9500 ?
    C9 C10 . 1.3956(16) ?
    C9 H9A . 0.9500 ?
    C10 C11 . 1.3791(15) ?
    C10 H10A . 0.9500 ?
loop_
    _geom_angle_atom_site_label_1
    _geom_angle_atom_site_label_2
    _geom_angle_atom_site_label_3
    _geom_angle_site_symmetry_1
    _geom_angle_site_symmetry_3
    _geom_angle
    _geom_angle_publ_flag
    C1 S1 C3 . . 88.76(5) ?
    C3 N1 C2 . . 109.65(9) ?
    C4 N2 C3 . . 123.58(9) ?
    C4 N2 H1N2 . . 120.8(12) ?
    C3 N2 H1N2 . . 115.4(12) ?
    C2 C1 S1 . . 110.32(9) ?
    C2 C1 H1A . . 124.8 ?
    S1 C1 H1A . . 124.8 ?
    C1 C2 N1 . . 115.93(10) ?
    C1 C2 H2A . . 122.0 ?
    N1 C2 H2A . . 122.0 ?
    N1 C3 N2 . . 121.08(10) ?
    N1 C3 S1 . . 115.33(8) ?
    N2 C3 S1 . . 123.59(8) ?
    O1 C4 N2 . . 121.95(10) ?
    O1 C4 C5 . . 124.23(9) ?
    N2 C4 C5 . . 113.82(9) ?
    C6 C5 C4 . . 113.50(9) ?
    C6 C5 H5A . . 108.9 ?
    C4 C5 H5A . . 108.9 ?
    C6 C5 H5B . . 108.9 ?
    C4 C5 H5B . . 108.9 ?
    H5A C5 H5B . . 107.7 ?
    C11 C6 C7 . . 116.69(10) ?
    C11 C6 C5 . . 120.92(9) ?
    C7 C6 C5 . . 122.34(10) ?
    C6 C7 C8 . . 121.19(10) ?
    C6 C7 H7A . . 119.4 ?
    C8 C7 H7A . . 119.4 ?
    C9 C8 C7 . . 119.94(10) ?
    C9 C8 H8A . . 120.0 ?
    C7 C8 H8A . . 120.0 ?
    C8 C9 C10 . . 120.20(10) ?
    C8 C9 H9A . . 119.9 ?
    C10 C9 H9A . . 119.9 ?
    C11 C10 C9 . . 117.99(11) ?
    C11 C10 H10A . . 121.0 ?
    C9 C10 H10A . . 121.0 ?
    F1 C11 C10 . . 118.45(10) ?
    F1 C11 C6 . . 117.56(9) ?
    C10 C11 C6 . . 123.98(10) ?
loop_
    _geom_torsion_atom_site_label_1
    _geom_torsion_atom_site_label_2
    _geom_torsion_atom_site_label_3
    _geom_torsion_atom_site_label_4
    _geom_torsion_site_symmetry_1
    _geom_torsion_site_symmetry_2
    _geom_torsion_site_symmetry_3
    _geom_torsion_site_symmetry_4
    _geom_torsion
    _geom_torsion_publ_flag
    C3 S1 C1 C2 . . . . -0.63(9) ?
    S1 C1 C2 N1 . . . . 1.22(13) ?
    C3 N1 C2 C1 . . . . -1.27(14) ?
    C2 N1 C3 N2 . . . . -178.59(10) ?
    C2 N1 C3 S1 . . . . 0.73(12) ?
    C4 N2 C3 N1 . . . . 175.57(10) ?
    C4 N2 C3 S1 . . . . -3.70(15) ?
    C1 S1 C3 N1 . . . . -0.07(9) ?
    C1 S1 C3 N2 . . . . 179.23(10) ?
    C3 N2 C4 O1 . . . . 1.54(17) ?
    C3 N2 C4 C5 . . . . -179.49(10) ?
    O1 C4 C5 C6 . . . . -29.04(16) ?
    N2 C4 C5 C6 . . . . 152.01(10) ?
    C4 C5 C6 C11 . . . . -57.78(14) ?
    C4 C5 C6 C7 . . . . 124.88(11) ?
    C11 C6 C7 C8 . . . . -0.15(15) ?
    C5 C6 C7 C8 . . . . 177.30(10) ?
    C6 C7 C8 C9 . . . . 0.31(17) ?
    C7 C8 C9 C10 . . . . -0.36(17) ?
    C8 C9 C10 C11 . . . . 0.25(17) ?
    C9 C10 C11 F1 . . . . -179.62(10) ?
    C9 C10 C11 C6 . . . . -0.09(17) ?
    C7 C6 C11 F1 . . . . 179.57(9) ?
    C5 C6 C11 F1 . . . . 2.08(15) ?
    C7 C6 C11 C10 . . . . 0.04(16) ?
    C5 C6 C11 C10 . . . . -177.45(10) ?
loop_
    _geom_hbond_atom_site_label_D
    _geom_hbond_atom_site_label_H
    _geom_hbond_atom_site_label_A
    _geom_hbond_site_symmetry_A
    _geom_hbond_distance_DH
    _geom_hbond_distance_HA
    _geom_hbond_distance_DA
    _geom_hbond_angle_DHA
    _geom_hbond_publ_flag
    N2 H1N2 N1 3_665 0.845(16) 2.095(16) 2.9376(14) 175.0(16) yes
    C10 H10A F1 3_555 0.9500 2.5100 3.4071(14) 157.00 yes
_iucr_refine_instructions_details
;
TITL mo_bks124_0m in P2(1)/c  (100K)
CELL 0.71073  11.9043   5.2969  16.4579  90.000  90.397  90.000
ZERR    4.00   0.0013   0.0006   0.0018   0.000   0.003   0.000
LATT  1
SYMM -X, 0.5+Y, 0.5-Z
SFAC C H N O F S
UNIT 44 36 8 4 4 4
TEMP -173.000
SIZE 0.117 0.181 0.264
L.S. 10
BOND $H
FMAP 2 2 60
PLAN 20
OMIT  2 1 3
OMIT  -3 1 1
OMIT  -7 2 2
OMIT  -2 1 4
ACTA
CONF
WGHT    0.039600    0.391900
FVAR       0.61907
F1    5    0.117038    0.193171    0.038634    11.00000    0.02438    0.01888 =
         0.02348   -0.00755    0.00391    0.00458
S1    6    0.481322    0.008591    0.172709    11.00000    0.01630    0.01661 =
         0.01597    0.00255    0.00162    0.00145
O1    4    0.284317    0.265004    0.183025    11.00000    0.01712    0.02366 =
         0.01907    0.00653    0.00452    0.00320
N1    3    0.572048    0.226237    0.048811    11.00000    0.01349    0.01527 =
         0.01981    0.00075    0.00283    0.00077
N2    3    0.399377    0.408440    0.083742    11.00000    0.01347    0.01494 =
         0.01721    0.00312    0.00329    0.00167
C1    1    0.608570   -0.103316    0.138242    11.00000    0.01556    0.01753 =
         0.02204    0.00159   -0.00098    0.00287
AFIX  43
H1A   2    0.649099   -0.239692    0.161814    11.00000   -1.20000
AFIX   0
C2    1    0.642344    0.030824    0.072900    11.00000    0.01347    0.01726 =
         0.02217   -0.00034    0.00099    0.00098
AFIX  43
H2A   2    0.710083   -0.006502    0.045185    11.00000   -1.20000
AFIX   0
C3    1    0.483689    0.233502    0.096154    11.00000    0.01342    0.01282 =
         0.01549   -0.00056    0.00065   -0.00100
C4    1    0.302095    0.414216    0.127734    11.00000    0.01287    0.01633 =
         0.01603   -0.00018    0.00149   -0.00065
C5    1    0.221875    0.622431    0.102364    11.00000    0.01415    0.01637 =
         0.02545    0.00364    0.00319    0.00101
AFIX  23
H5A   2    0.241868    0.778719    0.132115    11.00000   -1.20000
H5B   2    0.231381    0.655943    0.043634    11.00000   -1.20000
AFIX   0
C6    1    0.100502    0.560959    0.118127    11.00000    0.01301    0.01378 =
         0.01452    0.00111    0.00103    0.00067
C7    1    0.031410    0.717679    0.164083    11.00000    0.01756    0.01453 =
         0.01627   -0.00160    0.00101    0.00145
AFIX  43
H7A   2    0.062149    0.865182    0.188402    11.00000   -1.20000
AFIX   0
C8    1   -0.082012    0.661704    0.174973    11.00000    0.01768    0.01947 =
         0.01856    0.00099    0.00421    0.00540
AFIX  43
H8A   2   -0.127881    0.771056    0.206248    11.00000   -1.20000
AFIX   0
C9    1   -0.127770    0.446145    0.140078    11.00000    0.01363    0.02164 =
         0.02439    0.00456    0.00147    0.00080
AFIX  43
H9A   2   -0.204908    0.407628    0.147772    11.00000   -1.20000
AFIX   0
C10   1   -0.060798    0.285778    0.093714    11.00000    0.01675    0.01562 =
         0.02192    0.00075   -0.00316   -0.00123
AFIX  43
H10A  2   -0.091186    0.138010    0.069333    11.00000   -1.20000
AFIX   0
C11   1    0.050827    0.348310    0.084364    11.00000    0.01690    0.01387 =
         0.01468   -0.00166    0.00153    0.00302
H1N2  2    0.408583    0.506432    0.043727    11.00000    0.02677
HKLF 4
REM  mo_bks124_0m in P2(1)/c  (100K)
REM R1 =  0.0339 for   3092 Fo > 4sig(Fo)  and  0.0447 for all   3722 data
REM    149 parameters refined using      0 restraints
END
WGHT      0.0396      0.3919
REM Highest difference peak  0.469,  deepest hole -0.257,  1-sigma level  0.070
Q1    1   0.0761  0.4534  0.1027  11.00000  0.05    0.47
Q2    1  -0.0240  0.6869  0.1691  11.00000  0.05    0.42
Q3    1  -0.1019  0.5408  0.1599  11.00000  0.05    0.40
Q4    1   0.6228 -0.0599  0.1000  11.00000  0.05    0.40
Q5    1  -0.0009  0.3118  0.0967  11.00000  0.05    0.39
Q6    1   0.3538  0.4014  0.1055  11.00000  0.05    0.35
Q7    1   0.0609  0.6343  0.1379  11.00000  0.05    0.33
Q8    1   0.1600  0.5781  0.1139  11.00000  0.05    0.33
Q9    1   0.6050  0.1237  0.0584  11.00000  0.05    0.32
Q10   1  -0.0853  0.3934  0.1177  11.00000  0.05    0.32
Q11   1   0.4791  0.1216  0.1273  11.00000  0.05    0.32
Q12   1   0.2603  0.5175  0.1119  11.00000  0.05    0.31
Q13   1   0.6350 -0.0074  0.1183  11.00000  0.05    0.30
Q14   1   0.5552 -0.0310  0.1601  11.00000  0.05    0.30
Q15   1   0.5257  0.2228  0.0675  11.00000  0.05    0.26
Q16   1   0.4977  0.1516  0.1761  11.00000  0.05    0.26
Q17   1   0.1829  0.2073  0.0854  11.00000  0.05    0.22
Q18   1   0.4435  0.3412  0.0946  11.00000  0.05    0.22
Q19   1   0.2552  0.7855  0.1805  11.00000  0.05    0.22
Q20   1  -0.1546  0.4299  0.1406  11.00000  0.05    0.20
;
