# Supplementary material for: 2-(2-Fluoro­phen­yl)-N-(1,3-thia­zol-2-yl)acetamide
Source: Acta Crystallogr Sect E Struct Rep Online. 2012 Jul 28;68(Pt 8):o2565. doi: 10.1107/S1600536812032989 (PMC3415006; doi:10.1107/S1600536812032989)
Supplement: Supplementary file 2 [file e-68-o2565-Isup2.hkl]

# 
# h,k,l, Fc-squared, Fo-squared, sigma(Fo-squared) and status flag 
# 
data_I
_shelx_title ' mo_bks124_0m in P2(1)/c  (100K)' 
_shelx_refln_list_code          4 
_shelx_F_calc_maximum      156.86 
_exptl_crystal_F_000       488.00 
_reflns_d_resolution_high  0.6602 
 
loop_ 
 _symmetry_equiv_pos_as_xyz 
 'x, y, z' 
 '-x, y+1/2, -z+1/2' 
 '-x, -y, -z' 
 'x, -y-1/2, z-1/2' 
 
_cell_length_a    11.9043 
_cell_length_b     5.2969 
_cell_length_c    16.4579 
_cell_angle_alpha  90.000 
_cell_angle_beta   90.397 
_cell_angle_gamma  90.000 
 
_shelx_F_squared_multiplier     1.000 
 
loop_ 
 _refln_index_h 
 _refln_index_k 
 _refln_index_l 
 _refln_F_squared_calc 
 _refln_F_squared_meas 
 _refln_F_squared_sigma 
 _refln_observed_status 
   4   0   0       83.84       92.56      4.53 o 
   5   0   0     5602.18     5675.65     70.62 o 
   6   0   0      845.74     1033.69     14.94 o 
   7   0   0      461.60      515.11     11.81 o 
   8   0   0      696.78      702.88     14.77 o 
   9   0   0      481.57      489.15     12.02 o 
  10   0   0      956.50      951.95     15.57 o 
  11   0   0      561.38      510.81     10.26 o 
  12   0   0      282.54      262.77      7.17 o 
  13   0   0       78.56       70.06      4.42 o 
  14   0   0       15.59       12.89      2.82 o 
  15   0   0        9.89        9.92      2.88 o 
  16   0   0       64.37       69.51      5.27 o 
  17   0   0      216.21      256.90     15.23 o 
  18   0   0        3.53        9.41      6.11 o 
   1   1   0     1328.35     1350.67     21.69 o 
   2   1   0      179.52      165.56      6.12 o 
   3   1   0       49.97       38.72      4.67 o 
   4   1   0      962.95     1004.47     16.90 o 
   5   1   0      502.53      593.74      8.26 o 
   6   1   0     1872.21     1849.46     21.93 o 
   7   1   0      293.47      277.08      3.74 o 
   8   1   0       36.86       34.19      1.66 o 
   9   1   0        4.77        1.08      1.40 o 
  10   1   0      664.04      640.87      8.68 o 
  11   1   0      675.86      700.69     10.74 o 
  12   1   0      125.62      118.77      4.84 o 
  13   1   0       46.98       46.03      6.29 o 
  14   1   0       69.37       65.15      4.19 o 
  15   1   0        0.00       -2.45      2.80 o 
  16   1   0        0.01        2.19      2.87 o 
  17   1   0        8.20        2.41      3.18 o 
   0   2   0      245.99      166.40      6.56 o 
   1   2   0     4115.61     4123.74     52.78 o 
   2   2   0       43.97       27.62      1.80 o 
   3   2   0      900.61      921.52     16.92 o 
   4   2   0       20.99       45.34      3.16 o 
   5   2   0       42.94       56.00      2.10 o 
   6   2   0     1345.82     1241.77     14.19 o 
   7   2   0      851.93      859.87     15.32 o 
   8   2   0      866.61      826.86     14.22 o 
   9   2   0        1.99        2.93      1.82 o 
  10   2   0      189.44      184.56      5.52 o 
  11   2   0        0.32        1.37      1.89 o 
  12   2   0       16.77       14.10      2.64 o 
  13   2   0       96.09      100.33      5.46 o 
  14   2   0       61.13       57.76      6.16 o 
  15   2   0       16.14       14.45      3.39 o 
  16   2   0       19.92       21.37      4.26 o 
  17   2   0       23.24       19.21      3.84 o 
   1   3   0      157.78      180.92      4.27 o 
   2   3   0     1576.42     1723.61     21.18 o 
   3   3   0      743.85      793.75     11.27 o 
   4   3   0       55.85       59.32      2.43 o 
   5   3   0      426.14      428.48      8.67 o 
   6   3   0      867.54      820.19     14.04 o 
   7   3   0      157.43      160.62      4.83 o 
   8   3   0      805.70      743.46     11.08 o 
   9   3   0      245.12      234.85      5.65 o 
  10   3   0        0.19        1.44      1.76 o 
  11   3   0       47.00       44.11      4.69 o 
  12   3   0      212.88      195.85      6.67 o 
  13   3   0       56.21       50.22      4.20 o 
  14   3   0       10.67        9.98      3.10 o 
  15   3   0       66.40       75.28      5.40 o 
  16   3   0       21.07       22.74      3.88 o 
   0   4   0     1295.25     1283.05     24.43 o 
   1   4   0     1174.77     1189.09     16.23 o 
   2   4   0     1102.86     1093.61     15.28 o 
   3   4   0      611.72      621.08     12.49 o 
   4   4   0      928.49      968.42     12.63 o 
   5   4   0     1201.31     1219.14     15.28 o 
   6   4   0      837.41      823.20     11.55 o 
   7   4   0        7.39        7.66      1.76 o 
   8   4   0      197.48      214.02      7.22 o 
   9   4   0       90.37       91.96      6.63 o 
  10   4   0       13.14       19.09      5.60 o 
  11   4   0       14.14       13.75      5.41 o 
  12   4   0        2.69        2.95      4.55 o 
  13   4   0      314.54      319.30     18.40 o 
  14   4   0       76.36       76.15      7.56 o 
  15   4   0        7.05        4.68      4.33 o 
   1   5   0       21.36       22.82      2.34 o 
   2   5   0      349.42      327.51      7.27 o 
   3   5   0      997.22      982.27     15.06 o 
   4   5   0      184.70      175.55      4.76 o 
   5   5   0        5.44        6.80      1.92 o 
   6   5   0      106.13       98.88      4.67 o 
   7   5   0       65.30       55.59      3.87 o 
   8   5   0        0.14       -2.52      2.52 o 
   9   5   0        8.34       -0.56      4.01 o 
  10   5   0      104.69      103.52     11.81 o 
  11   5   0      154.24      127.81     13.18 o 
  12   5   0      175.35      164.60     13.91 o 
  13   5   0       29.98       33.94      8.06 o 
  14   5   0        1.62       -5.20      5.20 o 
   0   6   0        0.44        4.93      3.79 o 
   1   6   0        0.35        3.46      2.55 o 
   2   6   0      321.03      356.88     13.38 o 
   3   6   0      264.74      258.95      8.36 o 
   4   6   0      140.35      150.58      5.86 o 
   5   6   0      182.40      184.05      6.69 o 
   6   6   0      140.45      140.84     14.57 o 
   7   6   0      431.73      441.14     15.32 o 
   8   6   0       25.52       10.17      5.95 o 
   9   6   0        0.14        4.12      4.74 o 
  10   6   0       72.64       79.72     11.19 o 
  11   6   0        9.27        9.05      6.06 o 
   1   7   0       29.83       31.90     13.69 o 
   2   7   0      168.01      182.74     28.32 o 
   3   7   0        0.04        3.61      2.59 o 
   4   7   0        6.79        7.65      5.62 o 
   5   7   0       90.85      105.42     12.28 o 
   6   7   0        0.00       -2.83      4.71 o 
   7   7   0       30.32       27.87      7.61 o 
   8   7   0       55.29       65.32     10.51 o 
   0   8   0       62.72       53.13      9.51 o 
   1   8   0      349.81      401.46     15.36 o 
 -17   1   1      332.99      340.11     10.05 o 
 -16   1   1       22.12       23.44      4.11 o 
 -15   1   1      153.04      146.82      5.74 o 
 -14   1   1      315.40      312.60      7.90 o 
 -13   1   1       43.45       44.55      3.57 o 
 -12   1   1      121.43      128.55      5.32 o 
 -11   1   1      402.62      414.03      7.66 o 
 -10   1   1      608.04      573.59      8.15 o 
  -9   1   1      521.21      517.12      7.37 o 
  -8   1   1       78.27       84.70      2.44 o 
  -7   1   1      128.89      125.95      2.85 o 
  -6   1   1       21.55       16.61      1.07 o 
  -5   1   1       10.23       14.06      1.29 o 
  -4   1   1      149.39      141.25      3.11 o 
  -1   1   1     7704.67     8036.21    122.46 o 
   0   1   1      339.79      347.19      8.31 o 
   1   1   1      927.97     1015.73     30.88 o 
   2   1   1      107.36      118.02      5.99 o 
   3   1   1      611.34      614.91     11.03 o 
   4   1   1      952.79      971.25     13.70 o 
   5   1   1      736.93      724.35      9.58 o 
   6   1   1     4241.57     4445.01     49.17 o 
   7   1   1     1410.69     1387.90     15.01 o 
   8   1   1     2034.34     2059.55     19.26 o 
   9   1   1      964.87      951.93     11.47 o 
  10   1   1      152.89      128.49      3.57 o 
  11   1   1        0.37        2.15      1.88 o 
  12   1   1      359.60      333.64      7.44 o 
  13   1   1      362.23      379.52      8.24 o 
  14   1   1      545.45      537.03     11.96 o 
  15   1   1      149.71      150.91      6.44 o 
  16   1   1       45.60       40.46      4.35 o 
  17   1   1      235.39      248.86     10.58 o 
 -17   2   1        5.70        6.30      3.26 o 
 -16   2   1       55.43       46.66      5.62 o 
 -15   2   1       51.81       53.11      4.74 o 
 -14   2   1       29.96       28.20      3.71 o 
 -13   2   1       26.79       26.61      3.15 o 
 -12   2   1       60.14       59.72      3.97 o 
 -11   2   1        3.06        6.22      2.11 o 
 -10   2   1      108.13       93.50      4.11 o 
  -9   2   1       33.14       22.73      2.52 o 
  -8   2   1      504.08      499.54     13.21 o 
  -7   2   1        4.00        8.09      2.02 o 
  -6   2   1       82.79       99.32      3.28 o 
  -5   2   1        6.57       13.31      1.31 o 
  -4   2   1      519.17      602.77      8.26 o 
  -3   2   1      347.93      380.97      6.15 o 
  -2   2   1      965.94      962.53     25.19 o 
   0   2   1       43.39       42.68      1.90 o 
   1   2   1      755.04      819.81     12.04 o 
   2   2   1     2398.52     2525.18     53.48 o 
   3   2   1      658.58      695.39      9.38 o 
   4   2   1        2.88        1.42      1.00 o 
   5   2   1      358.25      361.54      5.32 o 
   6   2   1       95.16       74.19      3.51 o 
   7   2   1     1009.91      992.96     15.77 o 
   8   2   1      172.53      164.72      5.46 o 
   9   2   1      873.56      854.11     12.67 o 
  10   2   1       74.63       74.32      3.78 o 
  11   2   1      455.62      431.88      8.54 o 
  12   2   1      120.73      116.13      5.47 o 
  13   2   1        2.26        2.16      2.41 o 
  14   2   1        8.18        6.40      3.06 o 
  15   2   1       80.92       71.77      5.38 o 
  16   2   1       36.31       42.91      4.54 o 
  17   2   1       52.57       51.80      5.11 o 
 -16   3   1      227.78      248.38     14.41 o 
 -15   3   1       64.20       63.26      5.08 o 
 -14   3   1       64.82       62.36      5.72 o 
 -13   3   1      245.60      233.69     10.38 o 
 -12   3   1      337.79      345.06      8.98 o 
 -11   3   1      377.65      374.07      8.03 o 
 -10   3   1      232.58      239.50      6.01 o 
  -9   3   1       13.01       17.84      2.26 o 
  -8   3   1       88.53       95.64      5.22 o 
  -7   3   1       53.72       44.97      2.53 o 
  -6   3   1        0.98        1.35      1.30 o 
  -5   3   1      414.16      426.66     10.56 o 
  -4   3   1      166.24      158.30      5.68 o 
  -3   3   1      150.51      185.66      4.27 o 
  -2   3   1       19.88       15.58      1.44 o 
  -1   3   1       16.22       10.92      1.94 o 
   0   3   1      348.77      409.14      6.71 o 
   1   3   1      272.97      248.34      4.84 o 
   2   3   1      659.34      689.91      9.98 o 
   3   3   1      197.53      249.05      5.06 o 
   4   3   1     2691.73     2731.78     32.12 o 
   5   3   1      270.00      222.77      6.66 o 
   6   3   1      531.02      548.42      9.07 o 
   7   3   1     2556.14     2435.73     33.00 o 
   8   3   1       31.13       33.34      2.40 o 
   9   3   1     1663.59     1528.89     19.91 o 
  10   3   1       10.20       13.53      2.40 o 
  11   3   1      616.27      605.85     12.13 o 
  12   3   1      287.13      295.70      9.09 o 
  13   3   1       15.29       11.09      2.86 o 
  14   3   1      395.51      424.96     10.79 o 
  15   3   1       45.55       46.70      4.52 o 
  16   3   1       19.14       15.48      3.58 o 
 -15   4   1       14.62       13.51      4.75 o 
 -14   4   1        0.41        0.08      5.31 o 
 -13   4   1       17.88       25.76      7.08 o 
 -12   4   1        0.03        3.77      4.83 o 
 -11   4   1      122.96      110.58     11.44 o 
 -10   4   1       10.44        8.45      3.49 o 
  -9   4   1        3.67        7.43      3.27 o 
  -8   4   1        0.06        0.15      3.32 o 
  -7   4   1      119.74      118.99      4.07 o 
  -6   4   1       27.55       31.27      2.42 o 
  -5   4   1      209.38      224.38      5.05 o 
  -4   4   1      276.19      310.86      5.88 o 
  -3   4   1        0.09        0.74      1.21 o 
  -2   4   1        6.34       10.53      1.58 o 
  -1   4   1       12.78       14.26      1.70 o 
   0   4   1       77.46       85.82      3.19 o 
   1   4   1      111.55      108.61      3.60 o 
   2   4   1        3.82        0.14      1.12 o 
   3   4   1       15.45       12.56      1.74 o 
   4   4   1       12.19        8.01      1.94 o 
   5   4   1        4.29        7.57      1.50 o 
   6   4   1        2.06        1.44      1.38 o 
   7   4   1      107.66       98.16      3.78 o 
   8   4   1       11.14        6.94      3.83 o 
   9   4   1       40.59       37.30      6.96 o 
  10   4   1       29.96       29.23      6.71 o 
  11   4   1        1.60        2.70      4.57 o 
  12   4   1       24.33       18.54      6.13 o 
  13   4   1        8.02        4.63      5.54 o 
  14   4   1       20.62       16.32      4.63 o 
  15   4   1        1.26       -2.96      3.81 o 
 -14   5   1       54.57       39.80      9.30 o 
 -13   5   1       61.16       49.67      9.75 o 
 -12   5   1      509.11      506.02     24.52 o 
 -11   5   1       92.36      117.36     12.90 o 
 -10   5   1       22.15       25.59      6.83 o 
  -9   5   1      157.78      151.77     13.53 o 
  -8   5   1       16.31       18.20      3.93 o 
  -7   5   1        7.56        5.26      2.25 o 
  -6   5   1       26.94       21.83      2.68 o 
  -5   5   1        5.55       11.56      2.90 o 
  -4   5   1      113.71      111.13      4.57 o 
  -3   5   1       27.36       28.09      4.40 o 
  -2   5   1        0.02       -0.23      1.34 o 
  -1   5   1       68.79       72.42      3.72 o 
   0   5   1      852.75      861.62     13.55 o 
   1   5   1      821.58      837.99     13.29 o 
   2   5   1       90.67       81.19      4.05 o 
   3   5   1      985.26     1011.48     15.96 o 
   4   5   1       55.85       49.54      2.96 o 
   5   5   1      431.60      436.82      7.95 o 
   6   5   1      175.84      189.05      5.76 o 
   7   5   1        9.25        9.60      3.32 o 
   8   5   1      733.52      724.37     27.44 o 
   9   5   1       17.54       30.14      6.73 o 
  10   5   1      680.79      667.80     27.30 o 
  11   5   1      377.90      361.70     19.63 o 
  12   5   1      486.09      445.89     22.51 o 
  13   5   1      237.00      244.26     17.12 o 
  14   5   1      105.38       91.32     12.73 o 
 -11   6   1       64.23       56.84      9.72 o 
 -10   6   1       27.18       28.65      7.68 o 
  -9   6   1       76.52       80.40     10.98 o 
  -8   6   1       28.70       19.14      6.93 o 
  -7   6   1       32.99       23.59      5.09 o 
  -6   6   1      162.70      172.34      6.28 o 
  -5   6   1        9.16       10.93      2.49 o 
  -4   6   1       92.02       94.79      5.06 o 
  -3   6   1      187.19      174.17      6.91 o 
  -2   6   1       17.14       15.61      2.88 o 
  -1   6   1       76.72       66.96      4.92 o 
   0   6   1      102.08      106.67      5.73 o 
   1   6   1       46.86       48.42      5.60 o 
   2   6   1     1111.50     1056.72     24.07 o 
   3   6   1      170.01      162.53      6.63 o 
   4   6   1      148.24      139.49      5.35 o 
   5   6   1        8.47        7.23      3.50 o 
   6   6   1        5.22        6.79      6.13 o 
   7   6   1        6.03        3.99      3.53 o 
   8   6   1       19.58       18.23      6.33 o 
   9   6   1        0.09       -3.67      3.67 o 
  10   6   1        0.52        3.70      4.89 o 
  11   6   1       44.64       54.90     10.05 o 
  -8   7   1        0.39       -5.48     10.01 o 
  -7   7   1       13.97       20.68      6.48 o 
  -6   7   1       22.20       16.56      6.35 o 
  -5   7   1        0.00       -3.90      4.41 o 
  -4   7   1        1.68        2.25      2.66 o 
  -3   7   1       55.77       51.99      5.00 o 
  -2   7   1        9.47        5.50      5.68 o 
  -1   7   1        8.50        8.84      3.49 o 
   0   7   1       35.24       34.39      5.43 o 
   1   7   1       43.07       45.00      5.85 o 
   2   7   1       87.10       93.50      7.77 o 
   3   7   1       11.81        6.48      5.10 o 
   4   7   1        6.11        1.90      4.99 o 
   5   7   1      173.49      161.50     15.71 o 
   6   7   1      180.33      181.94     14.84 o 
   7   7   1       46.03       48.63      9.22 o 
   8   7   1       26.38       41.59      9.06 o 
  -1   8   1       40.49       44.13     10.43 o 
   0   8   1       61.39       65.75      7.45 o 
   1   8   1       55.58       57.39     10.23 o 
 -17   0   2        0.12       -3.36      7.28 o 
 -16   0   2      243.26      261.96     10.96 o 
 -15   0   2      168.00      177.25     10.53 o 
 -14   0   2       99.70      102.26      6.38 o 
 -13   0   2      290.36      303.40      8.19 o 
 -12   0   2      535.89      561.90     11.44 o 
 -11   0   2     1781.55     1652.02     24.82 o 
 -10   0   2      360.88      376.26      8.46 o 
  -9   0   2     1603.99     1504.61     27.73 o 
  -8   0   2      151.09      149.60      6.42 o 
  -7   0   2     1332.67     1424.59     20.77 o 
  -6   0   2     4643.15     4830.31     61.16 o 
  -5   0   2     7765.41     8103.88    100.13 o 
  -4   0   2     2925.59     3017.41     47.38 o 
  -3   0   2      659.12      746.51     12.81 o 
  -2   0   2        0.45        6.62      1.43 o 
  -1   0   2     3436.53     3382.16     73.11 o 
   3   0   2     1099.30     1232.98     27.81 o 
   4   0   2     4113.93     4409.64     94.06 o 
   5   0   2      668.33      641.14      9.73 o 
   6   0   2       35.48       39.55      2.26 o 
   7   0   2      439.65      476.67      8.73 o 
   8   0   2       49.87       45.95      3.65 o 
   9   0   2       16.19       19.71      3.50 o 
  10   0   2        9.47       16.71      3.31 o 
  11   0   2     3199.77     3056.79     41.49 o 
  12   0   2      369.79      423.86      9.29 o 
  13   0   2     1207.84     1189.83     19.31 o 
  14   0   2      136.44      161.41      9.59 o 
  15   0   2      365.06      361.19     16.41 o 
  16   0   2     1028.56     1078.16     21.66 o 
  17   0   2      104.79      148.28     11.88 o 
 -17   1   2      253.68      281.95      9.36 o 
 -16   1   2      118.64      138.78      5.97 o 
 -15   1   2      223.39      237.67      7.22 o 
 -14   1   2      239.51      261.01      7.30 o 
 -13   1   2      310.51      284.25     12.79 o 
 -12   1   2       20.31       15.74      3.34 o 
 -11   1   2      465.74      430.69      9.43 o 
 -10   1   2       80.13       65.18      2.87 o 
  -9   1   2     1259.16     1187.24     14.01 o 
  -8   1   2       13.00        9.94      1.28 o 
  -7   1   2      498.40      485.75      6.66 o 
  -6   1   2        3.62       -0.01      0.82 o 
  -5   1   2      296.71      304.68      4.77 o 
  -4   1   2        0.05       -0.63      0.63 o 
  -2   1   2      408.24      439.87     28.48 o 
   0   1   2     3709.18     3786.23    109.93 o 
   1   1   2     2548.47     2767.22     43.25 o 
   3   1   2      151.82      139.56      3.85 o 
   4   1   2       33.62       46.37      2.37 o 
   5   1   2     3233.60     3493.89     44.64 o 
   6   1   2        8.88       21.18      1.71 o 
   7   1   2      225.87      210.83      3.58 o 
   8   1   2      134.13      131.35      2.81 o 
   9   1   2        0.04       -1.25      1.39 o 
  10   1   2      117.71      123.74      4.74 o 
  11   1   2       37.60       41.23      4.00 o 
  12   1   2       79.20       69.24      5.01 o 
  13   1   2        5.95        4.75      2.53 o 
  14   1   2       10.27       10.30      2.90 o 
  15   1   2       23.77       19.12      3.41 o 
  16   1   2       90.98       89.79      6.76 o 
  17   1   2      115.24      140.42     17.60 o 
 -17   2   2        5.17        1.29      3.67 o 
 -16   2   2      188.95      209.08      8.06 o 
 -15   2   2       23.68       24.29      3.81 o 
 -14   2   2        4.03        4.33      2.57 o 
 -13   2   2      519.04      534.18     10.66 o 
 -12   2   2      544.79      538.45     10.32 o 
 -11   2   2      160.64      140.34      5.04 o 
 -10   2   2      417.15      433.84      8.46 o 
  -9   2   2      348.60      359.64     11.61 o 
  -8   2   2     1029.51      979.57     21.62 o 
  -6   2   2      195.61      171.92      4.06 o 
  -5   2   2     1819.59     1836.48     21.71 o 
  -4   2   2      612.45      615.50      7.89 o 
  -3   2   2     6626.47     6995.76     77.13 o 
  -2   2   2     3072.10     3147.17     35.54 o 
  -1   2   2       25.37       13.05      5.10 o 
   0   2   2      808.59      834.72     14.59 o 
   2   2   2     1409.23     1532.95     26.04 o 
   3   2   2      635.18      644.48     12.91 o 
   4   2   2      199.53      199.25      3.32 o 
   5   2   2       32.38       48.91      2.14 o 
   6   2   2        7.88        5.43      1.31 o 
   7   2   2       15.98       20.76      2.37 o 
   8   2   2      195.14      167.05      7.29 o 
   9   2   2       53.69       49.40      3.07 o 
  10   2   2      152.16      173.26      5.06 o 
  11   2   2      189.90      188.24      6.22 o 
  12   2   2      243.15      241.04      7.42 o 
  13   2   2      153.66      166.05      6.48 o 
  14   2   2       34.60       24.64      3.58 o 
  15   2   2       89.57       84.04      5.65 o 
  16   2   2        1.58        0.14      2.88 o 
  17   2   2      104.30      100.10      7.56 o 
 -16   3   2        2.91       -4.13      4.13 o 
 -15   3   2        3.97        1.33      3.30 o 
 -14   3   2       10.49        8.94      3.04 o 
 -13   3   2       35.77       31.62      3.66 o 
 -12   3   2       29.39       30.69      3.25 o 
 -11   3   2        0.00       -1.81      1.81 o 
 -10   3   2       22.33       17.88      2.35 o 
  -9   3   2      160.99      150.65      6.70 o 
  -8   3   2      234.53      212.88      5.76 o 
  -7   3   2       93.62       89.53      6.28 o 
  -6   3   2      457.07      443.75      9.51 o 
  -5   3   2        4.32        4.75      1.59 o 
  -4   3   2       18.39       20.38      1.66 o 
  -3   3   2      211.47      238.02      5.15 o 
  -2   3   2      225.77      202.78      7.63 o 
  -1   3   2       33.76       27.75      3.34 o 
   0   3   2      141.46      161.51      4.46 o 
   1   3   2       62.34       64.69      2.40 o 
   2   3   2      306.95      343.19      6.09 o 
   3   3   2      211.89      269.86      6.07 o 
   4   3   2       62.50       64.97      2.69 o 
   5   3   2      337.27      330.93      6.23 o 
   6   3   2      284.47      282.86      8.34 o 
   7   3   2       27.16       18.84      2.08 o 
   8   3   2      285.54      275.24      5.72 o 
   9   3   2      233.45      223.97      6.70 o 
  10   3   2       38.58       41.16      3.49 o 
  11   3   2      279.00      278.14      7.62 o 
  12   3   2       15.84       17.64      2.93 o 
  13   3   2       45.38       45.24      5.05 o 
  14   3   2       26.86       35.70      4.03 o 
  15   3   2        1.95       -1.88      4.13 o 
  16   3   2       28.36       18.49      3.72 o 
 -15   4   2       88.48       89.62      8.42 o 
 -14   4   2       25.59       23.03      7.49 o 
 -13   4   2      472.95      486.74     23.23 o 
 -12   4   2        4.50        0.56      4.24 o 
 -11   4   2      763.44      780.44     20.25 o 
 -10   4   2      912.05      918.61     27.30 o 
  -9   4   2      824.79      828.22     16.57 o 
  -8   4   2      290.22      288.17      8.59 o 
  -7   4   2      299.04      272.85      6.85 o 
  -6   4   2     1136.76     1098.28     16.33 o 
  -5   4   2      439.80      439.95      8.39 o 
  -4   4   2      809.80      780.73     16.19 o 
  -3   4   2      117.06      108.32      3.65 o 
  -2   4   2       73.78       74.75      4.44 o 
  -1   4   2        4.59        3.60      0.83 o 
   0   4   2      169.26      174.93      4.63 o 
   1   4   2      147.86      154.43      4.25 o 
   2   4   2        0.15        0.70      1.11 o 
   3   4   2        9.61       11.45      1.74 o 
   4   4   2      183.83      179.03      4.28 o 
   5   4   2        0.04        0.52      1.23 o 
   6   4   2      186.08      184.68      5.07 o 
   7   4   2       47.80       34.19      4.17 o 
   8   4   2        4.75        0.65      3.10 o 
   9   4   2       60.11       56.51      8.12 o 
  10   4   2      342.98      345.54     17.50 o 
  11   4   2      317.49      320.65     17.15 o 
  12   4   2      150.28      172.04     13.29 o 
  13   4   2      563.09      565.94     25.24 o 
  14   4   2      187.20      189.32     10.06 o 
  15   4   2      229.43      231.52     11.28 o 
 -14   5   2       87.23       91.03     12.91 o 
 -13   5   2        3.17       10.36      6.60 o 
 -12   5   2       19.28       27.11      7.81 o 
 -11   5   2       23.03       11.91      5.90 o 
 -10   5   2       10.45        4.85      5.10 o 
  -9   5   2        9.66       10.22      3.37 o 
  -8   5   2       60.90       64.05      5.11 o 
  -7   5   2        1.48       -0.15      1.98 o 
  -6   5   2        0.36        2.39      1.85 o 
  -5   5   2       21.95       22.02      2.66 o 
  -4   5   2       49.45       48.94      3.47 o 
  -3   5   2       21.42       25.47      3.65 o 
  -2   5   2       85.33       93.91      8.58 o 
  -1   5   2      177.70      167.81      6.25 o 
   0   5   2      548.97      538.92      9.80 o 
   1   5   2      666.21      667.25     11.33 o 
   2   5   2       14.18       12.58      2.06 o 
   3   5   2      125.78      115.13      4.32 o 
   4   5   2        9.79        7.91      1.64 o 
   5   5   2      112.93      123.50      4.74 o 
   6   5   2       46.60       56.32      4.49 o 
   7   5   2       15.16       16.51      3.57 o 
   8   5   2        8.94       -3.29      3.29 o 
   9   5   2       22.45       24.99      6.66 o 
  10   5   2       44.98       38.68      7.93 o 
  11   5   2        5.50        6.73      5.40 o 
  12   5   2        7.24        2.16      4.97 o 
  13   5   2       55.18       57.60      9.91 o 
  14   5   2      265.26      259.50     17.84 o 
 -11   6   2       13.45        2.12      5.23 o 
 -10   6   2       40.72       48.76      9.40 o 
  -9   6   2      303.57      307.45     21.11 o 
  -8   6   2       47.23       46.92      6.44 o 
  -7   6   2      215.94      229.97      7.30 o 
  -6   6   2       12.27       12.37      2.74 o 
  -5   6   2       61.57       64.53      4.43 o 
  -4   6   2      366.20      381.99     15.03 o 
  -3   6   2      373.38      360.38      8.74 o 
  -2   6   2      145.73      149.97      6.33 o 
  -1   6   2       74.12       74.14      5.06 o 
   0   6   2       63.61       68.79      4.98 o 
   1   6   2      445.93      483.65     11.69 o 
   2   6   2      233.94      251.77      8.10 o 
   3   6   2       18.44       24.14      5.85 o 
   4   6   2       25.88       20.36      5.77 o 
   5   6   2        4.13        2.28      3.62 o 
   6   6   2        4.78        2.59      5.25 o 
   7   6   2        2.23        4.23      4.50 o 
   8   6   2       18.35       19.63      6.53 o 
   9   6   2      134.22      135.16     14.31 o 
  10   6   2        6.92       16.54      7.02 o 
  11   6   2        2.67       -4.29      4.29 o 
  -8   7   2       15.32       -0.14      4.65 o 
  -7   7   2        9.07        5.35      4.41 o 
  -6   7   2       65.08       74.02     13.17 o 
  -5   7   2       20.82       23.10      5.02 o 
  -4   7   2        7.17        3.77      3.49 o 
  -3   7   2        1.49        2.17      2.69 o 
  -2   7   2       10.34        9.35      3.84 o 
  -1   7   2        2.88        1.75      3.24 o 
   0   7   2       14.47        7.06      3.84 o 
   1   7   2        8.36        9.01      3.52 o 
   2   7   2       28.92       20.56      6.66 o 
   3   7   2       22.39       25.86      7.22 o 
   4   7   2        3.01       -0.84      4.83 o 
   5   7   2       26.62       16.95      6.84 o 
   6   7   2        0.52        1.52      5.16 o 
   7   7   2       94.78      117.40     13.57 o 
   8   7   2      146.68      128.25     14.38 o 
 -17   1   3       25.08       29.52      4.23 o 
 -16   1   3      124.42      120.35      5.91 o 
 -15   1   3      180.07      186.48      6.68 o 
 -14   1   3        0.96       -2.28      2.28 o 
 -13   1   3       35.86       31.35      3.25 o 
 -12   1   3        7.53        3.56      2.11 o 
 -11   1   3        1.15       -0.85      2.16 o 
 -10   1   3        2.03       10.29      1.63 o 
  -9   1   3     1081.00     1046.49     12.82 o 
  -8   1   3      191.44      199.41      3.74 o 
  -7   1   3     1131.45     1096.36     11.48 o 
  -6   1   3     2706.27     2961.17     27.50 o 
  -5   1   3      118.83      153.67      4.22 o 
  -4   1   3     2784.79     2835.93     28.04 o 
  -3   1   3       69.44       25.90      2.49 o 
  -2   1   3      179.00      173.03      3.58 o 
  -1   1   3     1204.83     1303.77     30.89 o 
   0   1   3       27.95       23.67      2.46 o 
   3   1   3     3457.28     3521.58     54.41 o 
   4   1   3     1894.34     1868.74     24.62 o 
   5   1   3       25.26       19.06      1.70 o 
   6   1   3       43.83       41.69      2.12 o 
   7   1   3      356.16      319.47      4.71 o 
   8   1   3      356.61      351.40      4.85 o 
   9   1   3      406.50      403.37      6.41 o 
  10   1   3       78.01       81.39      3.76 o 
  11   1   3      173.60      171.40      5.77 o 
  12   1   3      199.00      191.48      6.36 o 
  13   1   3        1.57       -1.36      2.06 o 
  14   1   3       82.69       73.48      4.90 o 
  15   1   3       10.18       16.05      3.86 o 
  16   1   3        4.32        4.58      3.56 o 
  17   1   3       57.02       68.79      9.18 o 
 -17   2   3       25.47       24.30      4.13 o 
 -16   2   3       17.16       14.22      3.60 o 
 -15   2   3      135.73      148.30      6.27 o 
 -14   2   3        2.03        1.42      3.48 o 
 -13   2   3        9.20        5.48      2.50 o 
 -12   2   3        0.40       -0.41      2.14 o 
 -11   2   3      247.70      208.53      6.04 o 
 -10   2   3       17.47       10.15      2.21 o 
  -9   2   3     1726.83     1658.91     24.64 o 
  -8   2   3      234.55      226.90      5.85 o 
  -7   2   3       46.65       45.21      4.01 o 
  -6   2   3      360.34      333.83     12.55 o 
  -5   2   3      131.47      146.86      4.11 o 
  -4   2   3      361.74      360.10      5.77 o 
  -3   2   3      395.08      459.87      7.28 o 
  -2   2   3      914.89      980.40     11.16 o 
  -1   2   3       46.08       53.65      1.66 o 
   0   2   3       51.25       56.17      1.58 o 
   1   2   3      108.18      100.77      2.97 o 
   2   2   3       33.33       65.83      2.61 o 
   3   2   3     1363.49     1477.93     23.97 o 
   4   2   3      810.85      899.92     15.96 o 
   5   2   3      127.68      140.35      3.83 o 
   6   2   3      152.98      153.71      3.72 o 
   7   2   3       18.77       17.87      2.25 o 
   8   2   3       80.40       83.42      3.45 o 
   9   2   3      271.49      231.72      6.40 o 
  10   2   3       16.06       14.02      2.43 o 
  11   2   3       32.95       25.58      4.27 o 
  12   2   3       26.83       30.25      3.42 o 
  13   2   3       91.16       87.39      5.36 o 
  14   2   3      135.58      141.08      7.23 o 
  15   2   3      100.24      100.07      6.02 o 
  16   2   3       35.55       42.82      5.39 o 
  17   2   3        1.19       -3.43      4.80 o 
 -16   3   3       96.24       95.44      6.19 o 
 -15   3   3        2.87        2.76      2.82 o 
 -14   3   3        2.46        4.26      2.87 o 
 -13   3   3        3.75        7.25      2.63 o 
 -12   3   3       94.85       97.96      4.79 o 
 -11   3   3        2.59        6.60      2.23 o 
 -10   3   3        2.39        1.90      1.86 o 
  -9   3   3        0.21       -0.30      1.49 o 
  -8   3   3        9.15       12.28      1.91 o 
  -7   3   3      375.87      385.30      6.92 o 
  -6   3   3       15.96       17.90      2.45 o 
  -5   3   3     2101.09     1975.71     30.30 o 
  -4   3   3     1140.53     1184.22     21.03 o 
  -3   3   3      425.93      414.00      9.45 o 
  -2   3   3     1606.68     1670.10     20.62 o 
  -1   3   3      104.90       80.11      3.12 o 
   0   3   3     2963.84     3084.16     31.12 o 
   1   3   3      374.53      351.66      7.17 o 
   2   3   3     1266.80     1292.28     18.95 o 
   3   3   3     1212.62     1118.71     14.81 o 
   4   3   3      300.98      295.14      5.03 o 
   5   3   3      306.81      282.21      8.68 o 
   6   3   3      609.46      593.98      9.54 o 
   7   3   3      172.32      165.90      5.42 o 
   8   3   3      347.82      329.36      7.34 o 
   9   3   3      200.13      206.59      5.97 o 
  10   3   3      339.24      342.56      8.17 o 
  11   3   3       67.88       62.04      4.20 o 
  12   3   3       11.80       10.94      2.79 o 
  13   3   3       19.29       23.45      3.74 o 
  14   3   3       15.34       17.17      3.37 o 
  15   3   3       18.63       15.47      3.45 o 
  16   3   3        1.03       -2.31      3.06 o 
 -15   4   3        5.54        1.18      4.27 o 
 -14   4   3       10.56        9.91      6.36 o 
 -13   4   3        2.04        0.15      5.27 o 
 -12   4   3        1.12        2.52      4.08 o 
 -11   4   3      283.97      294.12     11.90 o 
 -10   4   3      370.51      377.82     13.00 o 
  -9   4   3        2.41        2.82      2.57 o 
  -8   4   3      500.71      482.52     26.96 o 
  -7   4   3     1427.64     1298.19     18.99 o 
  -6   4   3      209.74      211.82      9.25 o 
  -5   4   3       60.81       50.48      3.39 o 
  -4   4   3       53.95       49.10      3.17 o 
  -3   4   3      705.30      684.48      9.73 o 
  -2   4   3      460.54      464.69      8.16 o 
  -1   4   3     1018.25     1044.81     12.41 o 
   0   4   3      142.23      135.55      3.04 o 
   1   4   3        3.43        6.70      1.41 o 
   2   4   3      237.44      239.54      7.88 o 
   3   4   3       23.93       20.68      2.05 o 
   4   4   3        9.99       12.97      1.61 o 
   5   4   3       73.96       82.81      3.21 o 
   6   4   3      175.29      188.74      7.89 o 
   7   4   3        3.30       -0.38      2.03 o 
   8   4   3       19.59       11.14      4.37 o 
   9   4   3       20.73       31.54      6.53 o 
  10   4   3       64.01       77.40      9.62 o 
  11   4   3        1.00        4.24      4.26 o 
  12   4   3        8.63       11.80      5.56 o 
  13   4   3        6.59       -2.76      4.51 o 
  14   4   3       66.44       65.32     10.02 o 
  15   4   3        8.63        4.13      4.12 o 
 -13   5   3        6.47       -0.37      5.45 o 
 -12   5   3      273.57      301.58     18.89 o 
 -11   5   3      185.77      205.67     14.87 o 
 -10   5   3       33.48       31.65      4.51 o 
  -9   5   3        5.33        0.59      2.72 o 
  -8   5   3       12.31        9.91      3.25 o 
  -7   5   3       32.00       36.38      3.48 o 
  -6   5   3      345.94      347.42      8.33 o 
  -5   5   3      447.99      441.00     11.29 o 
  -4   5   3      389.14      364.34      9.26 o 
  -3   5   3      837.02      829.32     13.78 o 
  -2   5   3       21.04       24.17      2.98 o 
  -1   5   3     1639.86     1664.39     26.41 o 
   0   5   3       22.09       21.89      2.81 o 
   1   5   3      124.12      130.31      3.54 o 
   2   5   3      251.08      239.29      6.09 o 
   3   5   3      252.24      277.57      6.71 o 
   4   5   3      836.99      770.64     12.75 o 
   5   5   3      245.10      269.60      8.11 o 
   6   5   3      443.65      469.98     14.01 o 
   7   5   3      547.09      554.12     15.67 o 
   8   5   3       72.69       74.36      7.45 o 
   9   5   3      103.22       98.76      7.62 o 
  10   5   3       33.72       22.43      6.55 o 
  11   5   3       50.36       54.00      9.26 o 
  12   5   3       61.16       59.65      9.90 o 
  13   5   3       29.98       31.87      8.35 o 
 -11   6   3       27.49       33.91      8.76 o 
 -10   6   3       16.61       18.54      7.05 o 
  -9   6   3       27.59       23.84      5.50 o 
  -8   6   3        1.82        0.75      3.41 o 
  -7   6   3      141.49      146.12      6.23 o 
  -6   6   3        3.02        0.55      2.05 o 
  -5   6   3       10.21       12.39      2.63 o 
  -4   6   3       84.97       89.75      5.07 o 
  -3   6   3      148.52      146.50      5.62 o 
  -2   6   3       77.61       61.77      4.88 o 
  -1   6   3       67.31       69.71      5.04 o 
   0   6   3      121.71      124.93      5.89 o 
   1   6   3       49.60       57.02      4.50 o 
   2   6   3       10.65       14.84      5.54 o 
   3   6   3       41.10       32.02      6.90 o 
   4   6   3      121.81      121.42      7.70 o 
   5   6   3       73.26       73.68     10.05 o 
   6   6   3        2.07        1.61      4.07 o 
   7   6   3       20.39       20.62      6.43 o 
   8   6   3       52.63       56.28      9.17 o 
   9   6   3       41.56       23.18      7.28 o 
  10   6   3        7.13        6.65      5.65 o 
  11   6   3       12.62       29.52      8.19 o 
  -8   7   3        0.36       -3.98      3.98 o 
  -7   7   3       74.66       67.68      7.81 o 
  -6   7   3      146.66      146.47      8.50 o 
  -5   7   3       53.40       63.23      4.92 o 
  -4   7   3      202.88      185.39      7.03 o 
  -3   7   3       56.51       64.57      4.83 o 
  -2   7   3      497.45      517.31     13.48 o 
  -1   7   3       29.26       35.38      5.39 o 
   0   7   3      564.97      627.49     18.33 o 
   1   7   3       89.71       76.06     10.78 o 
   2   7   3       17.89       29.07      7.44 o 
   3   7   3       76.75       79.62     11.17 o 
   4   7   3       12.82       15.65      6.51 o 
   5   7   3      320.67      339.01     19.50 o 
   6   7   3        9.66       10.95      6.44 o 
   7   7   3       16.77       19.39      7.08 o 
   8   7   3       73.17       62.06     10.72 o 
 -17   0   4      360.60      395.21     14.57 o 
 -16   0   4      589.82      630.02     13.30 o 
 -15   0   4      494.82      500.02     11.51 o 
 -14   0   4      136.32      137.22      5.93 o 
 -13   0   4      114.42      134.51      5.71 o 
 -12   0   4       22.01       27.70      3.19 o 
 -11   0   4      117.65       93.02      4.63 o 
 -10   0   4      102.19      121.34      5.05 o 
  -9   0   4        0.96        1.25      1.87 o 
  -8   0   4       80.30       88.60      5.54 o 
  -7   0   4      678.48      605.75     10.56 o 
  -6   0   4      538.13      603.52     10.21 o 
  -5   0   4      396.55      366.36     10.17 o 
  -4   0   4      345.38      334.79      5.92 o 
  -3   0   4      503.40      490.05      7.56 o 
  -2   0   4     1719.46     1725.67     27.27 o 
  -1   0   4       75.48       48.72      2.65 o 
   0   0   4    24605.77    26092.69    565.25 o 
   2   0   4     9522.34     9921.13    209.19 o 
   3   0   4     1032.21     1066.31     24.89 o 
   4   0   4       76.35       82.33      3.31 o 
   5   0   4     2997.90     3073.43     47.71 o 
   6   0   4      433.43      397.99      7.03 o 
   7   0   4     6437.45     6231.45    190.58 o 
   8   0   4       43.68       49.99      3.80 o 
   9   0   4     1628.11     1660.40     26.06 o 
  10   0   4     1685.06     1659.99     27.67 o 
  11   0   4      381.36      339.79      7.81 o 
  12   0   4      146.74      138.29      9.22 o 
  13   0   4       51.06       56.90      4.72 o 
  14   0   4       22.57       20.19      3.50 o 
  15   0   4      424.78      447.04     11.96 o 
  16   0   4      140.98      143.22      6.76 o 
  17   0   4       99.58       85.00     10.44 o 
 -17   1   4       12.81       10.08      3.21 o 
 -16   1   4       32.24       29.47      3.81 o 
 -15   1   4        9.66       11.80      3.07 o 
 -14   1   4       36.37       39.12      3.75 o 
 -13   1   4        3.33        3.71      2.31 o 
 -12   1   4       13.80       12.06      1.63 o 
 -11   1   4      141.30      117.12      3.59 o 
 -10   1   4      447.75      432.47      7.02 o 
  -9   1   4       39.26       34.29      2.19 o 
  -8   1   4       45.72       53.02      2.21 o 
  -7   1   4       10.76        9.91      1.13 o 
  -6   1   4      471.11      495.46      6.65 o 
  -5   1   4       86.73      111.85      2.70 o 
  -4   1   4     2488.87     2716.30     24.93 o 
  -3   1   4       17.75        7.60      0.91 o 
  -1   1   4      512.79      500.76      5.81 o 
   0   1   4     7641.90     7950.16    119.59 o 
   1   1   4     1396.15     1506.53     35.79 o 
   2   1   4    21087.89    15660.85    331.40 o 
   3   1   4       14.80       13.46      2.00 o 
   4   1   4      745.29      730.84     10.95 o 
   5   1   4        0.24       -1.33      1.33 o 
   6   1   4      307.03      305.80      8.00 o 
   7   1   4      429.03      438.57      5.16 o 
   8   1   4      214.69      223.46      3.96 o 
   9   1   4      104.35       96.61      2.80 o 
  10   1   4       79.09       78.43      4.19 o 
  11   1   4      169.54      165.20      5.66 o 
  12   1   4      172.21      178.85      6.49 o 
  13   1   4      192.45      198.98      6.65 o 
  14   1   4       20.65       15.74      3.97 o 
  15   1   4       11.75        7.84      3.60 o 
  16   1   4       42.00       40.89      5.16 o 
  17   1   4       12.50       14.00      4.24 o 
 -17   2   4      280.95      284.54      9.62 o 
 -16   2   4      153.82      150.81      6.67 o 
 -15   2   4       88.71       84.96      5.25 o 
 -14   2   4      316.10      316.90     10.71 o 
 -13   2   4      305.93      300.79     13.90 o 
 -12   2   4      512.15      489.60     10.02 o 
 -11   2   4      349.43      367.08      8.22 o 
 -10   2   4      115.97      121.86      5.33 o 
  -9   2   4     2226.33     2177.71     27.29 o 
  -8   2   4     1204.83     1171.47     14.61 o 
  -6   2   4      343.75      349.41      5.77 o 
  -5   2   4      876.36      948.91     11.37 o 
  -4   2   4     1587.46     1735.08     18.75 o 
  -3   2   4       53.55       65.80      2.18 o 
  -2   2   4       69.13       59.20      2.33 o 
  -1   2   4      360.76      404.30     13.40 o 
   0   2   4      940.49     1003.93     10.91 o 
   1   2   4       25.87       27.47      4.90 o 
   2   2   4      151.63      180.57      9.70 o 
   3   2   4     1377.60     1418.90     23.41 o 
   4   2   4      245.68      334.96      7.47 o 
   5   2   4        4.22        3.11      1.18 o 
   6   2   4      261.89      205.22      7.72 o 
   7   2   4       29.46       26.82      2.46 o 
   8   2   4     4215.01     4068.06     53.28 o 
   9   2   4      421.93      423.94     11.61 o 
  10   2   4     1388.47     1304.10     20.60 o 
  11   2   4      366.30      354.45     12.83 o 
  12   2   4      230.96      244.26      7.39 o 
  13   2   4      433.01      436.74     10.48 o 
  14   2   4      132.84      121.61      6.14 o 
  15   2   4      154.03      150.08      9.96 o 
  16   2   4      191.97      186.57      8.86 o 
  17   2   4       92.66       92.69      7.33 o 
 -16   3   4        6.59        6.71      3.27 o 
 -15   3   4        5.45        4.44      3.04 o 
 -14   3   4        0.45       -3.04      3.69 o 
 -13   3   4       52.68       50.72      4.01 o 
 -12   3   4      144.53      150.62      5.52 o 
 -11   3   4      235.95      252.43      6.67 o 
 -10   3   4        0.43       -1.73      1.73 o 
  -9   3   4      444.19      432.75      7.58 o 
  -8   3   4      427.01      386.88      7.50 o 
  -7   3   4       88.98       77.12      6.00 o 
  -6   3   4       25.93       24.97      2.59 o 
  -5   3   4       59.59       52.46      3.52 o 
  -4   3   4       13.33       11.30      1.57 o 
  -3   3   4     1186.38     1305.31     15.14 o 
  -2   3   4     1839.95     1957.31     23.68 o 
  -1   3   4       52.19       44.42      2.12 o 
   0   3   4      208.42      205.38      3.53 o 
   1   3   4      209.68      205.16      6.19 o 
   2   3   4      106.24       85.90      2.80 o 
   3   3   4      426.51      432.15      8.70 o 
   4   3   4      475.81      499.69      9.34 o 
   5   3   4       23.85       20.11      2.44 o 
   6   3   4      314.52      339.82      7.64 o 
   7   3   4        4.00        5.91      1.84 o 
   8   3   4      406.46      374.02      8.00 o 
   9   3   4       57.57       58.85      3.67 o 
  10   3   4       89.64       92.14      4.58 o 
  11   3   4       61.91       63.26      6.75 o 
  12   3   4       66.02       72.85      5.26 o 
  13   3   4       40.92       38.65      3.92 o 
  14   3   4       17.91       15.46      3.30 o 
  15   3   4      191.03      194.93      7.45 o 
  16   3   4      117.49      113.37      6.42 o 
 -15   4   4      207.84      203.45     10.89 o 
 -14   4   4       75.72       79.84     11.55 o 
 -13   4   4       10.13       10.47      4.91 o 
 -12   4   4       48.66       53.89      7.28 o 
 -11   4   4      247.49      239.07     15.98 o 
 -10   4   4      376.07      386.89     12.26 o 
  -9   4   4        7.04        9.52      2.92 o 
  -8   4   4       10.97       11.42      3.36 o 
  -7   4   4       11.29       16.19      2.58 o 
  -6   4   4      257.07      254.50      6.72 o 
  -5   4   4       90.47       98.50      5.22 o 
  -4   4   4      218.15      222.27      5.92 o 
  -3   4   4       50.71       42.61      3.14 o 
  -2   4   4        9.39        4.53      2.02 o 
  -1   4   4      470.70      447.30     13.22 o 
   0   4   4        1.89        7.21      1.11 o 
   1   4   4     1028.78     1024.43     12.18 o 
   2   4   4     1071.66     1083.98     15.17 o 
   3   4   4      897.57      860.49     14.62 o 
   4   4   4      263.00      289.85      6.30 o 
   5   4   4     1957.58     1943.87     36.40 o 
   6   4   4      320.36      299.71     10.18 o 
   7   4   4      380.49      384.01     11.91 o 
   8   4   4      113.49      133.83      7.17 o 
   9   4   4      172.27      185.01     12.19 o 
  10   4   4       82.95       99.91     10.70 o 
  11   4   4       46.86       50.51      8.08 o 
  12   4   4      171.61      157.47     12.24 o 
  13   4   4      128.51      143.70     14.12 o 
  14   4   4       99.21      111.63      8.70 o 
  15   4   4      134.53      132.86      9.78 o 
 -13   5   4        0.06        3.48      5.84 o 
 -12   5   4       13.73       -2.00      5.28 o 
 -11   5   4        0.01       -3.51      3.51 o 
 -10   5   4       75.36       72.87      5.95 o 
  -9   5   4       30.38       22.13      4.01 o 
  -8   5   4        0.71        1.75      2.60 o 
  -7   5   4       28.26       26.05      3.12 o 
  -6   5   4        0.97        1.92      1.91 o 
  -5   5   4      502.66      474.15     10.02 o 
  -4   5   4      204.93      201.35      6.05 o 
  -3   5   4      105.46      107.56      4.74 o 
  -2   5   4      241.84      238.37      8.76 o 
  -1   5   4      177.19      183.55      8.23 o 
   0   5   4       40.41       36.51      3.48 o 
   1   5   4       80.93       78.52      3.03 o 
   2   5   4      217.67      219.98      9.83 o 
   3   5   4      273.16      262.05      9.66 o 
   4   5   4       59.14       53.80      6.66 o 
   5   5   4      245.61      218.57     14.31 o 
   6   5   4       33.89       30.62      4.44 o 
   7   5   4       32.26       26.63      7.59 o 
   8   5   4        1.58        1.83      2.67 o 
   9   5   4       68.27       66.76      6.56 o 
  10   5   4       11.37        9.98      8.94 o 
  11   5   4       25.98       31.20      7.57 o 
  12   5   4       65.28       76.92     10.98 o 
  13   5   4       15.30       21.89      7.41 o 
 -11   6   4      241.92      228.86     16.96 o 
 -10   6   4      416.80      389.06     15.56 o 
  -9   6   4      191.43      198.27     15.01 o 
  -8   6   4      216.00      210.38      7.48 o 
  -7   6   4        0.05       -1.93      3.16 o 
  -6   6   4        0.06       -2.57      2.57 o 
  -5   6   4        0.47        2.64      2.56 o 
  -4   6   4       68.44       65.09      5.13 o 
  -3   6   4        8.86       11.58      2.42 o 
  -2   6   4       49.72       49.15      4.76 o 
  -1   6   4       23.01       22.02      3.31 o 
   0   6   4       97.22      102.95      5.78 o 
   1   6   4        0.74       -0.48      1.97 o 
   2   6   4      393.03      384.01     13.06 o 
   3   6   4       56.84       57.90      6.00 o 
   4   6   4      670.91      733.23     21.24 o 
   5   6   4       10.88       17.09      7.88 o 
   6   6   4       73.56       71.48      9.92 o 
   7   6   4      146.05      150.44     12.68 o 
   8   6   4       88.88       76.37     10.51 o 
   9   6   4      200.03      213.77     15.64 o 
  10   6   4        2.06        2.08      5.19 o 
  11   6   4      124.53      116.82     13.95 o 
  -8   7   4       28.98       30.52      7.77 o 
  -7   7   4       20.08       21.62      5.07 o 
  -6   7   4        5.66        8.42      3.01 o 
  -5   7   4        6.33        8.33      2.80 o 
  -4   7   4       26.85       28.57      3.67 o 
  -3   7   4        0.01        3.16      2.43 o 
  -2   7   4       43.15       42.31      4.08 o 
  -1   7   4       36.61       42.85      4.67 o 
   0   7   4        0.15       -0.69      3.14 o 
   1   7   4      352.77      383.53     20.51 o 
   2   7   4      206.11      204.17     15.24 o 
   3   7   4      250.49      231.06     16.09 o 
   4   7   4       12.22       12.05      5.98 o 
   5   7   4       55.47       70.71     10.95 o 
   6   7   4       75.27       70.94     10.72 o 
   7   7   4       51.18       59.29     10.53 o 
   8   7   4        0.00       -0.65      5.09 o 
 -17   1   5       35.68       32.68      4.02 o 
 -16   1   5       14.23       13.82      7.29 o 
 -15   1   5      175.65      184.55      7.02 o 
 -14   1   5      182.98      194.40      6.58 o 
 -13   1   5       20.12       21.52      3.41 o 
 -12   1   5       97.80      104.90      4.96 o 
 -11   1   5      467.61      457.88      7.44 o 
 -10   1   5     1029.51      978.68     12.61 o 
  -9   1   5      891.46      867.68     11.34 o 
  -8   1   5      677.21      631.50      8.46 o 
  -7   1   5      681.41      637.86      7.70 o 
  -6   1   5       48.31       35.99      1.62 o 
  -5   1   5     1147.60     1168.53     12.02 o 
  -4   1   5     1545.94     1519.53     14.80 o 
  -3   1   5     2776.18     2828.04     36.79 o 
   0   1   5     4664.23     4843.30     59.48 o 
   1   1   5        0.07        0.52      0.52 o 
   2   1   5      303.36      331.19      5.16 o 
   3   1   5      109.96      107.71      3.03 o 
   4   1   5        1.82        1.24      0.79 o 
   5   1   5       92.96      111.21      2.54 o 
   6   1   5       48.17       60.45      2.62 o 
   7   1   5       47.44       42.01      1.66 o 
   8   1   5      142.27      172.91      3.20 o 
   9   1   5      362.65      352.31      6.03 o 
  10   1   5        0.09        0.50      1.11 o 
  11   1   5      147.99      130.08      8.53 o 
  12   1   5      231.05      229.18      6.89 o 
  13   1   5       55.42       59.39      5.36 o 
  14   1   5      602.50      617.59     15.66 o 
  15   1   5      244.65      236.08      9.38 o 
  16   1   5      135.79      132.70      7.78 o 
  17   1   5      312.24      315.10     11.13 o 
 -17   2   5        8.60        4.79      4.05 o 
 -16   2   5      129.51      140.04      6.38 o 
 -15   2   5       44.46       45.96      4.30 o 
 -14   2   5       68.65       69.09      4.75 o 
 -13   2   5        8.07        2.04      2.40 o 
 -12   2   5       67.74       72.49      4.42 o 
 -11   2   5       36.81       31.42      3.11 o 
 -10   2   5       12.86       10.42      2.32 o 
  -9   2   5       12.91       12.51      2.04 o 
  -8   2   5       63.85       60.22      3.12 o 
  -7   2   5       55.68       56.76      3.30 o 
  -6   2   5        3.50        0.87      1.56 o 
  -5   2   5        0.75        0.32      1.40 o 
  -4   2   5      478.09      512.39      7.80 o 
  -3   2   5      181.56      188.50      2.78 o 
  -2   2   5        4.77        7.17      2.44 o 
  -1   2   5       36.58        6.23      1.32 o 
   0   2   5      419.42      410.68      6.85 o 
   1   2   5      251.94      323.86      8.09 o 
   2   2   5     1718.21     1896.47     25.31 o 
   3   2   5       17.85       12.43      1.56 o 
   4   2   5      290.83      284.89      5.69 o 
   5   2   5      120.33      133.72      3.90 o 
   6   2   5        7.26        8.57      2.10 o 
   7   2   5      591.70      601.90     13.60 o 
   8   2   5      701.57      676.64     12.11 o 
   9   2   5      154.73      139.72      6.66 o 
  10   2   5       28.82       29.27      3.04 o 
  11   2   5        0.01        1.39      2.00 o 
  12   2   5      119.25      124.37      5.31 o 
  13   2   5        0.76       -0.95      2.21 o 
  14   2   5       27.67       34.99      4.95 o 
  15   2   5       36.32       41.64      6.84 o 
  16   2   5       12.93        9.79      4.53 o 
  17   2   5       27.45       27.93      4.94 o 
 -16   3   5       18.59       18.98      3.81 o 
 -15   3   5       27.39       25.32      5.68 o 
 -14   3   5      119.70      125.12      8.31 o 
 -13   3   5       42.49       42.63      3.77 o 
 -12   3   5      306.87      321.12      7.91 o 
 -11   3   5      400.79      418.46      8.78 o 
 -10   3   5      491.71      484.15      8.45 o 
  -9   3   5     1194.23     1208.09     15.47 o 
  -8   3   5      554.85      542.04      9.44 o 
  -7   3   5       78.58       76.51      3.10 o 
  -6   3   5     1094.63     1047.82     15.58 o 
  -5   3   5      355.57      351.36      8.35 o 
  -4   3   5      619.75      613.24     11.63 o 
  -3   3   5     1195.29     1188.73     16.33 o 
  -2   3   5      421.54      385.56      6.38 o 
  -1   3   5     1693.11     1710.77     20.93 o 
   0   3   5      101.37       92.19      2.78 o 
   1   3   5      108.83      119.44      4.67 o 
   2   3   5      330.76      332.77     16.75 o 
   3   3   5      112.13       88.42      4.74 o 
   4   3   5      140.02      172.09      4.74 o 
   5   3   5      865.66      921.63     27.35 o 
   6   3   5       22.42       26.99      2.33 o 
   7   3   5       34.39       37.65      5.53 o 
   8   3   5        0.39       -0.94      1.50 o 
   9   3   5      421.02      378.67     11.92 o 
  10   3   5       91.21       96.23      4.75 o 
  11   3   5      857.32      855.86     15.57 o 
  12   3   5        0.03       -2.29      2.29 o 
  13   3   5       88.40       87.00      5.37 o 
  14   3   5      280.12      300.69      8.96 o 
  15   3   5       34.01       33.40      4.09 o 
  16   3   5      208.68      210.56     18.83 o 
 -15   4   5       44.84       40.33      6.39 o 
 -14   4   5       19.59       19.73      7.67 o 
 -13   4   5       48.20       49.35      7.24 o 
 -12   4   5       24.18       27.96      8.74 o 
 -11   4   5        0.00       -3.27      3.58 o 
 -10   4   5       31.79       27.67      4.07 o 
  -9   4   5        9.74        8.11      3.01 o 
  -8   4   5       44.66       49.90      4.57 o 
  -7   4   5      136.52      135.88      5.13 o 
  -6   4   5       37.47       37.86      3.34 o 
  -5   4   5        0.96        0.94      1.61 o 
  -4   4   5        4.65        4.06      1.62 o 
  -3   4   5      398.73      410.90      8.24 o 
  -2   4   5      220.52      214.99      6.44 o 
  -1   4   5        4.01        1.95      2.44 o 
   0   4   5        1.18        0.21      1.03 o 
   1   4   5      160.13      151.56      3.44 o 
   2   4   5      511.78      466.02      8.24 o 
   3   4   5      251.92      278.79     10.60 o 
   4   4   5       15.35       24.58      3.39 o 
   5   4   5      137.36      156.61      7.23 o 
   6   4   5       59.34       68.34      5.77 o 
   7   4   5        6.26        1.06      2.38 o 
   8   4   5       16.63       24.02      4.04 o 
   9   4   5      148.37      146.88     11.02 o 
  10   4   5      434.69      454.24     20.13 o 
  11   4   5       13.99       19.24      5.79 o 
  12   4   5      302.60      283.57     16.34 o 
  13   4   5       28.49       24.16      6.84 o 
  14   4   5        0.02       -3.94      3.94 o 
  15   4   5       83.82       88.75     10.07 o 
 -13   5   5       74.05       67.02     10.99 o 
 -12   5   5      161.33      175.42     27.60 o 
 -11   5   5       14.69        2.88      3.60 o 
 -10   5   5       91.88       79.23      6.34 o 
  -9   5   5       37.35       42.41      4.76 o 
  -8   5   5      204.44      221.46     11.54 o 
  -7   5   5      291.77      314.50     10.43 o 
  -6   5   5      205.20      201.29      6.49 o 
  -5   5   5      363.55      352.59      8.48 o 
  -4   5   5      253.31      263.92      7.13 o 
  -3   5   5      306.99      299.94      7.50 o 
  -2   5   5     1439.76     1461.67     28.24 o 
  -1   5   5       53.85       61.85      4.42 o 
   0   5   5        0.90        0.82      1.86 o 
   1   5   5        0.04       -0.46      1.12 o 
   2   5   5        2.94        1.83      1.52 o 
   3   5   5      126.71      114.79      6.59 o 
   4   5   5       17.09       10.69      3.55 o 
   5   5   5        8.86        7.89      3.06 o 
   6   5   5        0.07       -1.50      2.62 o 
   7   5   5        3.69        4.01      2.95 o 
   8   5   5       51.30       56.35      5.95 o 
   9   5   5        8.97        7.16      3.40 o 
  10   5   5      370.90      388.04     21.45 o 
  11   5   5       15.40       12.14      4.14 o 
  12   5   5       67.49       69.15     10.54 o 
  13   5   5       10.38       12.38      6.01 o 
 -11   6   5        7.88        3.33      6.12 o 
 -10   6   5       93.80      100.10      7.27 o 
  -9   6   5        1.91        1.95      3.25 o 
  -8   6   5       47.28       43.00      4.31 o 
  -7   6   5       53.91       46.00      4.35 o 
  -6   6   5       67.33       67.38      4.83 o 
  -5   6   5        4.84        7.60      2.52 o 
  -4   6   5       11.29       10.88      2.67 o 
  -3   6   5        8.62        6.30      2.29 o 
  -2   6   5        3.42        5.62      2.36 o 
  -1   6   5        0.24       -1.79      1.84 o 
   0   6   5       25.91       28.38      3.61 o 
   1   6   5        3.42        4.06      2.79 o 
   2   6   5       98.95      108.28     11.20 o 
   3   6   5       70.38       67.15      3.55 o 
   4   6   5      417.14      410.55     15.92 o 
   5   6   5       36.30       29.95      4.80 o 
   6   6   5        0.22       -3.37      3.37 o 
   7   6   5       29.20       20.69      4.45 o 
   8   6   5       21.09       18.65      6.33 o 
   9   6   5      204.29      200.65     15.17 o 
  10   6   5        2.34       -4.31      4.31 o 
  11   6   5       14.97       13.82      7.20 o 
  -8   7   5      107.80      115.75     16.95 o 
  -7   7   5      210.44      229.44     11.33 o 
  -6   7   5      217.09      222.60      8.70 o 
  -5   7   5       71.32       69.15      5.85 o 
  -4   7   5       99.89       95.04      6.02 o 
  -3   7   5      167.50      171.57     12.12 o 
  -2   7   5        5.75       10.19      2.75 o 
  -1   7   5      270.69      269.62     11.89 o 
   0   7   5       21.07       13.86      4.18 o 
   1   7   5       28.11       31.75      5.42 o 
   2   7   5      119.80      118.79     13.51 o 
   3   7   5        4.34       -1.84      3.97 o 
   4   7   5      732.36      759.14     31.17 o 
   5   7   5       24.27       24.60      3.01 o 
   6   7   5       59.58       78.71     11.66 o 
   7   7   5        7.33       14.52      6.54 o 
 -17   0   6       71.92       88.13      8.39 o 
 -16   0   6        6.23        3.88      2.89 o 
 -15   0   6       78.22      103.92      8.27 o 
 -14   0   6      492.09      529.44     12.52 o 
 -13   0   6        4.25        8.43      2.67 o 
 -12   0   6       79.04       87.08      4.85 o 
 -11   0   6      545.26      552.66     11.46 o 
 -10   0   6      109.90      120.34      5.07 o 
  -9   0   6      158.97      148.31      5.53 o 
  -8   0   6      773.27      642.80     35.28 o 
  -7   0   6       13.24       16.91      2.55 o 
  -6   0   6      265.98      277.00      9.11 o 
  -5   0   6     5052.62     5349.04     68.33 o 
  -4   0   6     1641.24     1743.98     25.19 o 
  -3   0   6      226.45      255.03      7.40 o 
  -2   0   6     1592.45     1566.87     20.78 o 
  -1   0   6       64.95       66.44      2.26 o 
   0   0   6      453.12      460.68     11.08 o 
   1   0   6      178.87      152.75      5.87 o 
   2   0   6      158.29      185.43      6.92 o 
   3   0   6     1710.81     1670.92     27.01 o 
   4   0   6     1235.66     1225.21     20.72 o 
   5   0   6     1002.59      990.04     17.59 o 
   6   0   6     1464.47     1370.30     19.02 o 
   7   0   6      672.17      747.30     19.46 o 
   8   0   6       72.88       69.96      3.96 o 
   9   0   6      729.87      732.79     18.72 o 
  10   0   6      530.53      518.50     12.20 o 
  11   0   6       46.10       55.44      4.48 o 
  12   0   6       39.47       30.33      3.70 o 
  13   0   6        3.87        2.73      2.66 o 
  14   0   6      157.93      161.99      7.03 o 
  15   0   6       90.96       75.82      6.69 o 
  16   0   6      215.87      251.01     15.11 o 
  17   0   6       18.23       19.62      6.40 o 
 -17   1   6        0.11       -2.68      2.68 o 
 -16   1   6       33.04       41.59      4.61 o 
 -15   1   6      136.66      143.22      6.30 o 
 -14   1   6       47.14       52.35      4.26 o 
 -13   1   6        2.21       -1.43      2.31 o 
 -12   1   6       59.15       56.24      2.95 o 
 -11   1   6      103.88       85.65      3.64 o 
 -10   1   6      281.31      276.27      5.55 o 
  -9   1   6     1008.20      922.52     10.87 o 
  -8   1   6      354.60      349.04      5.44 o 
  -7   1   6     1137.77     1078.25     11.66 o 
  -6   1   6       55.10       59.55      2.17 o 
  -5   1   6        4.73        5.81      0.95 o 
  -4   1   6     1177.68     1256.28     13.76 o 
  -3   1   6       27.12       33.52      1.45 o 
  -2   1   6       57.08       63.90      1.62 o 
  -1   1   6     1120.45     1199.59     19.08 o 
   0   1   6     1902.59     1948.39     56.68 o 
   1   1   6      547.67      500.23     19.25 o 
   2   1   6       12.98       13.69      1.25 o 
   3   1   6      323.34      362.33      5.27 o 
   4   1   6       28.22       26.97      1.44 o 
   5   1   6       18.02       30.71      1.73 o 
   6   1   6     1232.93     1244.00     15.12 o 
   7   1   6        7.51       11.18      1.27 o 
   8   1   6        0.19        0.63      1.21 o 
   9   1   6       27.94       29.53      1.95 o 
  10   1   6        9.14        7.54      2.10 o 
  11   1   6       48.09       46.70      3.65 o 
  12   1   6        0.86        3.35      2.76 o 
  13   1   6      424.51      411.95     12.05 o 
  14   1   6       36.06       40.25      6.12 o 
  15   1   6        0.18        4.20      4.24 o 
  16   1   6        1.13       -0.19      3.30 o 
  17   1   6        0.62       -1.52      3.36 o 
 -16   2   6       88.23       92.79      7.28 o 
 -15   2   6      187.23      191.22      7.03 o 
 -14   2   6       62.94       56.66      4.43 o 
 -13   2   6       66.46       66.45      4.60 o 
 -12   2   6        8.46       11.91      2.69 o 
 -11   2   6      547.62      505.17     13.40 o 
 -10   2   6       30.67       31.23      3.04 o 
  -9   2   6       18.84        9.98      1.96 o 
  -8   2   6       86.29       79.82      4.80 o 
  -7   2   6      192.18      170.86      4.32 o 
  -6   2   6      911.35      883.81     11.32 o 
  -5   2   6      212.40      225.04      4.41 o 
  -4   2   6        5.36        4.34      0.98 o 
  -3   2   6     2164.77     2149.73     28.83 o 
  -2   2   6     1177.82     1182.88     15.46 o 
  -1   2   6     2842.12     2916.83     33.34 o 
   0   2   6      320.19      297.57      6.03 o 
   2   2   6     4952.49     5038.30     77.37 o 
   3   2   6     4765.15     4948.91     64.60 o 
   4   2   6     4583.51     4655.51     65.36 o 
   5   2   6     1586.22     1590.29     22.35 o 
   6   2   6      263.67      272.40      7.96 o 
   7   2   6     1234.19     1162.42     29.14 o 
   8   2   6       80.39       86.48      4.93 o 
   9   2   6      366.57      364.25      8.35 o 
  10   2   6        7.04        4.09      2.04 o 
  11   2   6      143.94      140.31      5.52 o 
  12   2   6      218.07      218.70      7.07 o 
  13   2   6       14.68       11.53      2.79 o 
  14   2   6       33.52       35.89      4.83 o 
  15   2   6       13.37       17.79      4.29 o 
  16   2   6       48.25       52.05      5.85 o 
 -16   3   6        3.00        0.29      3.18 o 
 -15   3   6       22.75       21.86      3.60 o 
 -14   3   6      190.40      191.46      7.48 o 
 -13   3   6       20.42       19.35      3.18 o 
 -12   3   6       34.42       31.69      3.30 o 
 -11   3   6       16.94       15.71      2.54 o 
 -10   3   6        1.33       -1.66      1.66 o 
  -9   3   6      392.23      384.78      7.14 o 
  -8   3   6      844.83      855.12     13.08 o 
  -7   3   6     1669.08     1653.33     21.36 o 
  -6   3   6       31.60       27.99      3.12 o 
  -5   3   6      108.55      122.28      4.42 o 
  -4   3   6       51.04       59.54      4.41 o 
  -3   3   6        0.10        0.81      1.09 o 
  -1   3   6       83.49       90.15      5.07 o 
   0   3   6      135.18      128.98      5.55 o 
   1   3   6       87.40       85.83      4.80 o 
   2   3   6      217.51      219.86      9.09 o 
   3   3   6       73.89       76.53     12.80 o 
   4   3   6       29.76       30.75      6.54 o 
   5   3   6       85.32       89.15      5.06 o 
   6   3   6       36.57       29.05      2.56 o 
   7   3   6      310.67      295.04     14.02 o 
   8   3   6       89.21       80.18      4.61 o 
   9   3   6       99.06       90.38      4.40 o 
  10   3   6        3.08        2.94      2.08 o 
  11   3   6      158.61      147.59      5.73 o 
  12   3   6       56.87       60.74      4.42 o 
  13   3   6      253.15      246.26      7.93 o 
  14   3   6        3.26        7.10      2.85 o 
  15   3   6       84.13       83.10      6.65 o 
  16   3   6      147.30      141.34      8.20 o 
 -15   4   6       25.81       15.20      5.20 o 
 -14   4   6       17.62       20.67      6.74 o 
 -13   4   6       38.98       43.23     13.00 o 
 -12   4   6      190.22      213.78     12.43 o 
 -11   4   6       28.23       29.90      4.62 o 
 -10   4   6       18.99       18.06      5.78 o 
  -9   4   6       78.89       70.75      5.45 o 
  -8   4   6       22.79       24.71      3.59 o 
  -7   4   6        5.00       10.39      2.40 o 
  -6   4   6        4.78       14.16      2.33 o 
  -5   4   6       63.19       55.16      3.63 o 
  -4   4   6     1378.79     1319.77     19.00 o 
  -3   4   6      736.91      708.55     11.91 o 
  -2   4   6      510.16      499.12     10.68 o 
  -1   4   6       55.06       49.54      3.53 o 
   0   4   6      936.27      933.12     13.20 o 
   1   4   6      375.36      397.70      7.03 o 
   2   4   6        5.65        7.75      2.39 o 
   3   4   6        2.62        7.02      2.47 o 
   4   4   6      298.80      295.84     10.77 o 
   5   4   6      181.40      171.52     10.46 o 
   6   4   6      322.80      323.34     10.92 o 
   7   4   6       55.28       54.80      5.35 o 
   8   4   6      191.33      188.46      8.59 o 
   9   4   6       99.06       96.17     10.12 o 
  10   4   6       76.42       90.02     10.11 o 
  11   4   6      297.94      317.72     16.82 o 
  12   4   6        3.90       -3.41      4.31 o 
  13   4   6        1.01       -1.56      4.79 o 
  14   4   6       21.69       17.26      4.78 o 
 -13   5   6       12.00       17.10      7.27 o 
 -12   5   6        7.27        7.35      7.27 o 
 -11   5   6      138.59      149.43      8.27 o 
 -10   5   6       45.21       57.53      5.61 o 
  -9   5   6        7.27        6.23      3.24 o 
  -8   5   6       55.06       55.58      5.15 o 
  -7   5   6       33.10       31.62      3.52 o 
  -6   5   6       34.19       25.60      3.10 o 
  -5   5   6        7.27       13.30      2.54 o 
  -4   5   6       75.03       67.38      4.25 o 
  -3   5   6       11.95       15.14      2.42 o 
  -2   5   6      119.02      118.07      6.97 o 
  -1   5   6       52.17       60.82      4.42 o 
   0   5   6       13.40       14.54      2.52 o 
   1   5   6        0.68       -0.98      1.33 o 
   2   5   6        5.88        8.02      1.75 o 
   3   5   6       14.20       15.32      3.35 o 
   4   5   6       49.29       47.57     10.34 o 
   5   5   6        1.85        2.18      2.62 o 
   6   5   6       31.15       40.60      6.16 o 
   7   5   6       31.46       45.79      5.46 o 
   8   5   6        0.59        3.23      2.78 o 
   9   5   6        5.65        3.58      3.16 o 
  10   5   6       35.85       35.04      9.17 o 
  11   5   6       31.63       35.12      5.72 o 
  12   5   6       67.69       68.77      7.55 o 
  13   5   6      122.65      132.33     14.22 o 
 -11   6   6        3.75        4.25      6.42 o 
 -10   6   6      214.24      237.83     12.89 o 
  -9   6   6       38.28       35.04      4.90 o 
  -8   6   6        4.60       -1.67      3.72 o 
  -7   6   6       83.56       94.28      7.78 o 
  -6   6   6       23.13       24.91      3.49 o 
  -5   6   6       63.06       66.54      5.72 o 
  -4   6   6       77.80       73.53      4.84 o 
  -3   6   6      307.61      306.28      8.37 o 
  -2   6   6      460.77      444.02     13.00 o 
  -1   6   6      272.61      281.41      9.03 o 
   0   6   6      261.81      267.45     16.45 o 
   1   6   6      579.18      568.82     16.95 o 
   2   6   6      368.39      377.97      8.81 o 
   3   6   6      650.03      641.23     13.07 o 
   4   6   6      101.93      104.15      4.78 o 
   5   6   6      222.98      230.61     10.47 o 
   6   6   6      239.83      234.78     10.71 o 
   7   6   6      246.23      281.32     12.01 o 
   8   6   6      167.39      169.26      9.52 o 
   9   6   6        1.30        3.94      5.29 o 
  10   6   6       58.74       68.90     10.68 o 
  11   6   6       55.20       53.04      9.97 o 
  -7   7   6       21.90       20.21      4.35 o 
  -6   7   6       32.16       37.34      4.29 o 
  -5   7   6       91.37       80.05      5.61 o 
  -4   7   6        1.39        5.29      2.74 o 
  -3   7   6      113.40      116.17      6.42 o 
  -2   7   6       38.44       35.48      4.61 o 
  -1   7   6        3.17        1.50      3.68 o 
   0   7   6        0.92        4.59      3.62 o 
   1   7   6        0.49        1.72      3.60 o 
   2   7   6        3.35       11.94      3.86 o 
   3   7   6       35.17       31.56      5.40 o 
   4   7   6        0.52        0.31      2.13 o 
   5   7   6      104.20      117.47      5.77 o 
   6   7   6       29.61       21.71      3.36 o 
   7   7   6        0.13       -3.10      5.08 o 
 -17   1   7        0.71       -2.98      3.47 o 
 -16   1   7      336.17      349.08     10.49 o 
 -15   1   7      515.54      524.64     11.49 o 
 -14   1   7      340.18      342.98      8.87 o 
 -13   1   7      679.30      677.16     14.66 o 
 -12   1   7      228.26      212.31      4.98 o 
 -11   1   7      303.31      294.79      5.91 o 
 -10   1   7      125.42      147.33      4.11 o 
  -9   1   7       94.18       84.58      3.01 o 
  -8   1   7      965.01      958.66     10.39 o 
  -7   1   7        6.47        8.67      1.41 o 
  -6   1   7      791.24      684.79      8.13 o 
  -5   1   7     1556.11     1576.16     15.67 o 
  -4   1   7      102.47      136.10      2.65 o 
  -3   1   7      604.76      656.79      7.15 o 
  -2   1   7      838.36      857.43      9.21 o 
  -1   1   7       44.63       59.13      1.38 o 
   0   1   7       13.87       17.23      1.10 o 
   1   1   7     2991.37     3336.65     29.91 o 
   2   1   7      225.11      238.94      4.06 o 
   3   1   7     1035.35     1066.38     12.93 o 
   4   1   7      460.65      467.83      6.71 o 
   5   1   7       19.27       27.76      1.65 o 
   6   1   7       85.40       71.43      2.29 o 
   7   1   7      165.32      145.56      3.20 o 
   8   1   7      813.15      799.42     10.92 o 
   9   1   7      928.00      921.30     16.50 o 
  10   1   7      508.08      512.90     15.16 o 
  11   1   7     1233.13     1183.41     23.56 o 
  12   1   7      595.86      559.53     14.23 o 
  13   1   7      143.52      152.62      7.37 o 
  14   1   7        0.31       -1.61      2.96 o 
  15   1   7        7.62        3.27      7.43 o 
  16   1   7       62.10       67.70      6.10 o 
  17   1   7       33.99       27.60      4.65 o 
 -16   2   7        9.63        9.69      3.30 o 
 -15   2   7       63.61       59.54      5.99 o 
 -14   2   7       18.32       20.90      3.94 o 
 -13   2   7       17.48       16.33      4.83 o 
 -12   2   7        4.30        8.86      2.66 o 
 -11   2   7       76.25       67.82      4.30 o 
 -10   2   7        4.51        9.08      2.12 o 
  -9   2   7      209.34      208.06      5.31 o 
  -8   2   7      206.53      185.11      4.88 o 
  -7   2   7      283.41      253.42      5.40 o 
  -6   2   7      505.10      531.48      8.03 o 
  -5   2   7       89.88      120.15      5.36 o 
  -4   2   7      118.10      125.72      3.41 o 
  -3   2   7      630.54      627.70      8.21 o 
  -2   2   7      999.84     1113.99     14.92 o 
  -1   2   7       32.32       38.36      2.13 o 
   0   2   7     1026.91     1096.04     13.90 o 
   1   2   7      513.58      560.64      7.78 o 
   2   2   7      196.74      227.52     12.13 o 
   3   2   7     1444.90     1609.35     22.14 o 
   4   2   7      423.84      426.52      7.86 o 
   5   2   7      120.58      102.69      6.03 o 
   6   2   7       67.15       65.49      4.36 o 
   7   2   7       58.71       59.97      4.86 o 
   8   2   7       47.66       42.56      3.20 o 
   9   2   7       22.42       20.72      2.59 o 
  10   2   7        2.23       -0.76      1.75 o 
  11   2   7        0.00       -1.04      2.53 o 
  12   2   7        3.70        1.93      2.24 o 
  13   2   7        2.44       -1.42      2.91 o 
  14   2   7       99.39      115.33      7.65 o 
  15   2   7        0.05       -3.22      3.22 o 
  16   2   7       72.56       77.48      6.70 o 
 -15   3   7      115.94      120.94      6.07 o 
 -14   3   7      212.30      220.53      8.91 o 
 -13   3   7      253.46      266.12     10.86 o 
 -12   3   7       17.96       18.24      2.99 o 
 -11   3   7      208.33      206.79      6.14 o 
 -10   3   7      150.47      161.70      4.86 o 
  -9   3   7      491.90      467.51      9.05 o 
  -8   3   7       38.06       42.73      2.83 o 
  -7   3   7     1009.39      923.41     13.42 o 
  -6   3   7       57.88       72.50      4.00 o 
  -5   3   7      128.62      112.75      4.42 o 
  -4   3   7        0.95        0.35      1.93 o 
   0   3   7       71.72       59.49      6.24 o 
   1   3   7        5.38        6.13      1.15 o 
   2   3   7     1046.02     1002.88     47.77 o 
   3   3   7      279.42      268.12      8.61 o 
   4   3   7      798.21      743.24     23.27 o 
   5   3   7      601.90      617.31     10.46 o 
   6   3   7      398.65      380.79     14.06 o 
   7   3   7      538.23      499.88     12.93 o 
   8   3   7       69.55       64.41      3.83 o 
   9   3   7      221.57      247.59      6.77 o 
  10   3   7      668.24      730.97     13.71 o 
  11   3   7      150.09      150.54      7.74 o 
  12   3   7      289.75      279.65      8.18 o 
  13   3   7      186.95      199.27      7.16 o 
  14   3   7      103.08      112.33      7.11 o 
  15   3   7      198.73      199.85      9.08 o 
 -14   4   7       68.30       62.52      8.19 o 
 -13   4   7       15.79       12.19      5.41 o 
 -12   4   7        5.10        6.42      4.50 o 
 -11   4   7       48.30       43.29      5.24 o 
 -10   4   7       73.82       60.01      5.48 o 
  -9   4   7      315.66      326.53     10.37 o 
  -8   4   7      114.14      107.20      6.35 o 
  -7   4   7      361.63      320.48      9.39 o 
  -6   4   7      281.02      265.18      7.10 o 
  -5   4   7      251.87      249.11      6.70 o 
  -4   4   7      495.15      464.47      9.30 o 
  -3   4   7      221.29      197.84      5.72 o 
  -2   4   7      155.26      162.05      5.17 o 
  -1   4   7     1664.66     1685.37     25.96 o 
   0   4   7      256.31      246.66      5.45 o 
   1   4   7      571.19      579.08     11.79 o 
   2   4   7       61.45       78.84      3.82 o 
   3   4   7      226.39      210.38      8.30 o 
   4   4   7      134.72      120.96      6.40 o 
   5   4   7       56.87       59.14      5.32 o 
   6   4   7      329.23      304.62     10.75 o 
   7   4   7      152.95      162.44      7.94 o 
   8   4   7        7.14        8.68      3.88 o 
   9   4   7       45.87       42.88      5.13 o 
  10   4   7        3.94        2.55      4.15 o 
  11   4   7        1.16        6.28      4.66 o 
  12   4   7        3.28        3.18      4.76 o 
  13   4   7       61.74       67.73      6.95 o 
  14   4   7       11.24        6.28      5.54 o 
 -13   5   7      123.62      121.71     14.95 o 
 -12   5   7       35.30       32.67      8.46 o 
 -11   5   7      101.03       95.05      7.17 o 
 -10   5   7      155.94      155.54      8.67 o 
  -9   5   7      313.18      317.75     10.48 o 
  -8   5   7      610.85      596.48     20.02 o 
  -7   5   7       13.39       13.25      2.83 o 
  -6   5   7      117.87      123.59      5.59 o 
  -5   5   7      536.03      507.10     12.46 o 
  -4   5   7       19.81       19.54      4.11 o 
  -3   5   7        0.34        2.33      1.79 o 
  -2   5   7       23.31       20.73      2.59 o 
  -1   5   7        2.93       -0.98      1.73 o 
   0   5   7       26.90       27.54      4.11 o 
   1   5   7      152.66      154.95      5.29 o 
   2   5   7       83.35       86.90      4.23 o 
   3   5   7      154.66      150.96      5.19 o 
   4   5   7      414.34      385.78     12.81 o 
   5   5   7      217.48      237.19     10.03 o 
   6   5   7      586.76      594.22     17.05 o 
   7   5   7       30.26       20.33      7.20 o 
   8   5   7      128.10      128.52     10.25 o 
   9   5   7      218.59      210.89     10.11 o 
  10   5   7      102.90      117.43      9.07 o 
  11   5   7       44.27       50.78      8.35 o 
  12   5   7       13.43       11.54      4.54 o 
  13   5   7       69.15       67.64      7.74 o 
 -10   6   7      112.97      111.79      9.41 o 
  -9   6   7        0.09        2.80      3.32 o 
  -8   6   7       18.18       15.72      6.00 o 
  -7   6   7        4.74        2.03      2.64 o 
  -6   6   7       26.97       32.86      3.88 o 
  -5   6   7       65.76       64.70      4.74 o 
  -4   6   7       17.97       15.95      2.91 o 
  -3   6   7       25.50       18.91      3.11 o 
  -2   6   7       30.13       26.27      3.14 o 
  -1   6   7        4.68        6.52      3.08 o 
   0   6   7      149.44      143.58      8.35 o 
   1   6   7       47.59       50.23      5.85 o 
   2   6   7       53.28       56.97      3.86 o 
   3   6   7       40.01       44.75      4.23 o 
   4   6   7       26.30       26.23      2.98 o 
   5   6   7        1.38        2.53      3.09 o 
   6   6   7       25.61       25.95      4.73 o 
   7   6   7        5.16        7.33      3.77 o 
   8   6   7       10.61        2.34      3.65 o 
   9   6   7       60.57       60.16      7.12 o 
  10   6   7        3.81        4.28      5.80 o 
  -7   7   7      243.96      258.25     11.37 o 
  -6   7   7       19.80       21.27      3.96 o 
  -5   7   7      133.87      138.64      9.31 o 
  -4   7   7        6.05        5.36      4.08 o 
  -3   7   7        6.65        9.21      3.42 o 
  -2   7   7       17.23       14.86      3.71 o 
  -1   7   7       22.41       15.96      3.65 o 
   0   7   7       95.04      105.99     10.60 o 
   1   7   7        8.38        6.02      3.66 o 
   2   7   7       63.35       65.86      8.66 o 
   3   7   7      105.28       99.91     11.79 o 
   4   7   7       63.01       74.06      4.62 o 
   5   7   7      549.07      588.75     14.49 o 
   6   7   7        9.96       11.63      3.08 o 
   7   7   7      170.72      193.55     29.47 o 
 -17   0   8       14.53       11.67      4.98 o 
 -16   0   8        5.45       -2.02      2.88 o 
 -15   0   8        0.44        2.67      2.94 o 
 -14   0   8      342.57      353.76     13.90 o 
 -13   0   8      272.79      254.82      7.92 o 
 -12   0   8        0.06       -0.39      2.63 o 
 -11   0   8       44.29       62.44      4.50 o 
 -10   0   8       29.26       40.73      3.67 o 
  -9   0   8     1970.05     1937.26     28.53 o 
  -8   0   8      178.52      171.91      5.94 o 
  -7   0   8      952.72      920.96     17.96 o 
  -6   0   8      743.14      713.66     10.67 o 
  -5   0   8      252.10      186.11      4.39 o 
  -4   0   8        0.32        0.96      1.20 o 
  -3   0   8        1.43        1.94      0.98 o 
  -2   0   8      340.76      327.28      5.42 o 
  -1   0   8      528.24      484.30      8.02 o 
   0   0   8     3652.69     3636.54     40.12 o 
   1   0   8     1537.02     1673.65     22.40 o 
   2   0   8     3492.02     3524.93     54.25 o 
   3   0   8       60.79       59.92      5.15 o 
   4   0   8     1978.47     2084.02     34.18 o 
   5   0   8      298.40      262.68      7.05 o 
   8   0   8       76.11       69.38      4.52 o 
   9   0   8       33.25       36.34      3.65 o 
  10   0   8      260.13      259.42     11.62 o 
  11   0   8      193.80      183.80      7.04 o 
  12   0   8      100.25      103.41      5.89 o 
  13   0   8       77.36       78.14      5.47 o 
  14   0   8       14.28        9.81      3.31 o 
  15   0   8       19.76       11.82      3.42 o 
  16   0   8      213.19      247.05     15.34 o 
  17   0   8      157.81      169.30     13.34 o 
 -16   1   8       20.36       18.68      3.52 o 
 -15   1   8        3.56        1.29      2.84 o 
 -14   1   8        4.81        5.89      2.78 o 
 -13   1   8       63.10       62.05      4.55 o 
 -12   1   8       14.66       11.17      1.89 o 
 -11   1   8      130.58      115.25      3.90 o 
 -10   1   8        5.75        2.33      1.79 o 
  -9   1   8      878.85      830.22      9.62 o 
  -8   1   8       30.37       32.35      2.04 o 
  -7   1   8      161.82      158.51      3.60 o 
  -6   1   8      315.06      306.40      4.92 o 
  -5   1   8       43.06       59.47      2.12 o 
  -4   1   8        1.34        2.64      0.94 o 
  -3   1   8     1090.30     1107.22      9.83 o 
  -2   1   8      109.03      138.27      2.13 o 
  -1   1   8      319.49      318.05      3.68 o 
   0   1   8      186.75      233.93      3.17 o 
   1   1   8      516.19      572.29      6.08 o 
   2   1   8     3698.63     4090.02     45.06 o 
   3   1   8      355.09      395.13      6.01 o 
   4   1   8     1272.82     1364.51     14.64 o 
   5   1   8      104.24       99.18      2.62 o 
   6   1   8       56.11       47.05      2.05 o 
   7   1   8     1214.03     1210.08     15.24 o 
   8   1   8      190.95      191.75      4.28 o 
   9   1   8      844.13      839.05     11.50 o 
  10   1   8      216.64      226.38      8.14 o 
  11   1   8        0.01       -2.18      2.18 o 
  12   1   8        8.89        4.12      4.92 o 
  13   1   8        3.63        0.14      2.89 o 
  14   1   8       76.34       73.33      6.06 o 
  15   1   8       65.69       65.27      5.97 o 
  16   1   8        0.22       -1.82      3.33 o 
 -16   2   8      114.13      107.46      6.18 o 
 -15   2   8      129.27      127.15     13.74 o 
 -14   2   8       23.23       22.77      4.03 o 
 -13   2   8       94.51       92.90      5.35 o 
 -12   2   8      403.94      413.45      9.50 o 
 -11   2   8       25.24       33.49      3.40 o 
 -10   2   8      310.56      305.43      6.78 o 
  -9   2   8      358.18      359.60      7.16 o 
  -8   2   8     1585.43     1505.26     18.34 o 
  -7   2   8     3327.72     3230.85     34.43 o 
  -6   2   8     1563.89     1434.94     16.97 o 
  -5   2   8      111.88      100.96      3.53 o 
  -4   2   8     1980.15     2031.20     24.33 o 
  -3   2   8      303.24      291.49      4.50 o 
  -2   2   8     3369.87     3441.78     35.09 o 
  -1   2   8      534.55      459.26      6.65 o 
   0   2   8      224.99      283.46      4.02 o 
   1   2   8     2395.35     2377.90     27.29 o 
   2   2   8      110.85      110.59      3.12 o 
   3   2   8      562.94      569.38      9.64 o 
   4   2   8       25.78       28.31      3.04 o 
   5   2   8      229.42      209.37      6.88 o 
   6   2   8      341.78      362.53      8.60 o 
   7   2   8       74.35       75.28      4.59 o 
   8   2   8       47.05       45.33      5.13 o 
   9   2   8        5.59        7.57      2.25 o 
  10   2   8      644.29      606.14     12.00 o 
  11   2   8        0.21        1.07      2.71 o 
  12   2   8       13.08       13.91      3.56 o 
  13   2   8      244.07      236.24      9.44 o 
  14   2   8       73.34       65.71      7.54 o 
  15   2   8      470.57      473.50     14.22 o 
  16   2   8      191.43      204.03     13.31 o 
 -15   3   8        8.80        7.42      3.15 o 
 -14   3   8        8.91        7.03      2.95 o 
 -13   3   8       96.64      101.73      5.26 o 
 -12   3   8        1.51        1.44      2.41 o 
 -11   3   8       68.81       69.35      3.82 o 
 -10   3   8       47.09       43.23      3.03 o 
  -9   3   8       25.61       23.39      2.68 o 
  -8   3   8      112.75      102.59      4.55 o 
  -7   3   8      412.88      374.01      7.25 o 
  -6   3   8      310.60      310.04      8.49 o 
  -5   3   8       33.02       29.10      2.76 o 
  -4   3   8       61.19       76.32      3.91 o 
  -3   3   8      196.94      191.46      7.23 o 
  -1   3   8       27.57       15.72      2.14 o 
   0   3   8        7.79        1.10      0.95 o 
   2   3   8       88.50       77.05     13.25 o 
   3   3   8     1013.90     1018.46     21.25 o 
   4   3   8     1695.86     1764.59     33.16 o 
   5   3   8      406.26      375.45      7.49 o 
   6   3   8      129.54      148.00      5.26 o 
   7   3   8      143.36      132.57      4.56 o 
   8   3   8      101.43       98.87      4.24 o 
   9   3   8        3.95        5.33      2.04 o 
  10   3   8      216.69      207.60      6.56 o 
  11   3   8        3.11        4.66      4.01 o 
  12   3   8       19.45       15.98      3.02 o 
  13   3   8       77.92       76.04      6.19 o 
  14   3   8       66.06       59.43     11.49 o 
  15   3   8       18.78       23.04      7.65 o 
 -14   4   8      139.15      132.81     11.09 o 
 -13   4   8       24.39       23.57      6.22 o 
 -12   4   8       84.86      100.08      9.05 o 
 -11   4   8      170.22      170.64      8.48 o 
 -10   4   8      211.96      215.63      8.71 o 
  -9   4   8      274.46      286.19      9.58 o 
  -8   4   8      108.92       98.02     10.47 o 
  -7   4   8       27.37       38.33      4.18 o 
  -6   4   8        0.72       -0.76      1.79 o 
  -5   4   8      579.22      590.72     11.20 o 
  -4   4   8      178.88      175.45      9.06 o 
  -3   4   8      336.46      363.35      7.97 o 
  -2   4   8        8.56       13.56      2.14 o 
  -1   4   8     2018.90     2013.36     30.28 o 
   0   4   8     1026.61     1045.69     14.76 o 
   1   4   8      177.81      166.23      5.28 o 
   2   4   8       46.09       54.82      3.48 o 
   3   4   8       45.40       34.53      4.19 o 
   4   4   8      413.98      383.76     25.17 o 
   5   4   8       15.99       10.76      2.92 o 
   6   4   8      474.58      493.66     18.91 o 
   7   4   8       20.79       24.87      4.00 o 
   8   4   8        8.43        3.53      2.81 o 
   9   4   8        5.15        1.48      2.82 o 
  10   4   8        2.63       -1.43      3.79 o 
  11   4   8       73.44       98.67     11.10 o 
  12   4   8      292.42      315.65     17.39 o 
  13   4   8        0.97       -2.17      3.47 o 
  14   4   8        0.75        0.37      3.93 o 
 -12   5   8        0.02       -2.29      4.26 o 
 -11   5   8      100.77      107.18     12.67 o 
 -10   5   8       17.22       22.45      4.31 o 
  -9   5   8        5.34        4.57      3.19 o 
  -8   5   8       10.11        2.10      2.85 o 
  -7   5   8        2.57        3.81      2.41 o 
  -6   5   8      319.36      298.80      8.14 o 
  -5   5   8       72.91       67.21      4.48 o 
  -4   5   8       39.17       37.70      4.06 o 
  -3   5   8       33.90       32.95      3.21 o 
  -2   5   8       38.45       35.15      3.20 o 
  -1   5   8       28.07       23.24      4.62 o 
   0   5   8        8.49        7.72      4.31 o 
   1   5   8       24.72       22.78      2.68 o 
   2   5   8        4.23        7.30      1.94 o 
   3   5   8        4.71        4.41      1.83 o 
   4   5   8        9.86        3.67      2.83 o 
   5   5   8       22.93       13.87      5.01 o 
   6   5   8       41.49       55.02      5.87 o 
   7   5   8      109.74      120.94      8.58 o 
   8   5   8       21.06       20.24      4.49 o 
   9   5   8        8.62        1.85      3.35 o 
  10   5   8       11.88        6.48      3.74 o 
  11   5   8       61.88       44.44     10.19 o 
  12   5   8        0.50        4.21      4.01 o 
 -10   6   8      121.99      126.63     16.99 o 
  -9   6   8       69.19       69.32      6.34 o 
  -8   6   8      222.86      220.78      9.08 o 
  -7   6   8       90.63       92.21      5.85 o 
  -6   6   8      281.38      285.71      8.66 o 
  -5   6   8      268.88      254.53      8.01 o 
  -4   6   8      315.42      320.24     15.14 o 
  -3   6   8      323.16      318.11      8.76 o 
  -2   6   8      468.00      454.98     12.41 o 
  -1   6   8       62.87       47.83      4.81 o 
   0   6   8      399.00      409.00     14.28 o 
   1   6   8        5.27       -1.89      4.64 o 
   2   6   8        3.29        9.32      2.26 o 
   3   6   8        0.16        0.98      1.95 o 
   4   6   8      202.64      221.63      7.08 o 
   5   6   8      284.11      316.59     15.26 o 
   6   6   8        7.76        5.77      3.50 o 
   7   6   8      190.71      208.01     10.65 o 
   8   6   8        8.67        5.89      5.45 o 
   9   6   8       29.91       39.83      6.21 o 
  10   6   8        0.58        6.13      4.32 o 
  -6   7   8       12.74       11.22      4.62 o 
  -5   7   8        2.81        4.51      3.61 o 
  -4   7   8       12.55       14.03      3.85 o 
  -3   7   8        4.25        6.28      3.42 o 
  -2   7   8      155.14      160.45      8.22 o 
  -1   7   8        7.95       12.67      3.60 o 
   0   7   8       35.91       27.06      9.23 o 
   1   7   8       43.72       40.60      5.92 o 
   2   7   8        9.59        8.04      3.90 o 
   3   7   8      224.51      225.06     11.43 o 
   4   7   8        9.89        7.32      2.55 o 
   5   7   8       53.92       46.50      4.17 o 
   6   7   8       65.32       70.03      5.50 o 
 -16   1   9       40.52       38.45      4.41 o 
 -15   1   9        0.42       -1.42      2.83 o 
 -14   1   9       36.82       43.59      4.20 o 
 -13   1   9      109.60      118.21      5.76 o 
 -12   1   9       75.62       67.91      3.29 o 
 -11   1   9        3.46        5.72      1.79 o 
 -10   1   9        6.37        8.40      1.88 o 
  -9   1   9       58.24       57.71      2.58 o 
  -8   1   9       98.80      103.78      3.08 o 
  -7   1   9       36.04       33.99      2.04 o 
  -6   1   9       23.61       22.43      1.88 o 
  -5   1   9      257.11      248.72      4.05 o 
  -4   1   9      364.76      360.38      4.44 o 
  -3   1   9     1179.85     1253.93     11.10 o 
  -2   1   9      151.91      145.02      2.35 o 
  -1   1   9     1630.24     1564.50     25.10 o 
   0   1   9     2887.51     3023.29     21.49 o 
   1   1   9      374.06      374.60      4.31 o 
   2   1   9      919.66      888.50      8.77 o 
   3   1   9      384.94      365.99      5.27 o 
   4   1   9      256.86      243.40      4.15 o 
   5   1   9     1749.01     1766.40     18.73 o 
   6   1   9      696.01      693.25      8.77 o 
   7   1   9      930.13      952.75     12.65 o 
   8   1   9      402.89      383.52      9.73 o 
   9   1   9       21.33       21.33      2.81 o 
  10   1   9      622.41      596.70     19.36 o 
  11   1   9      117.58      120.96      6.52 o 
  12   1   9       35.90       39.24      4.56 o 
  13   1   9      171.68      177.31      8.03 o 
  14   1   9       28.10       24.89      4.38 o 
  15   1   9       52.69       47.18      5.44 o 
  16   1   9        9.12        8.73      4.86 o 
 -16   2   9        7.13        3.84      3.70 o 
 -15   2   9       14.34        7.74      3.13 o 
 -14   2   9      107.67      106.15      5.93 o 
 -13   2   9       60.96       67.77      4.84 o 
 -12   2   9        0.01       -0.59      2.31 o 
 -11   2   9       26.48       21.92      3.73 o 
 -10   2   9        2.52        3.37      1.98 o 
  -9   2   9       12.45       12.11      2.22 o 
  -8   2   9       46.19       38.50      2.79 o 
  -7   2   9      132.76      136.20      4.56 o 
  -6   2   9      386.75      404.74      6.96 o 
  -5   2   9       37.73       40.77      4.11 o 
  -4   2   9       11.47       10.23      1.45 o 
  -3   2   9        7.54        6.87      1.19 o 
  -2   2   9       82.70       85.76      2.35 o 
  -1   2   9       52.55       43.44      1.76 o 
   0   2   9       12.95       19.21      2.09 o 
   1   2   9      436.12      483.83      7.45 o 
   2   2   9      370.83      406.07      6.06 o 
   3   2   9       76.38       98.07      3.25 o 
   4   2   9       23.75       19.63      2.13 o 
   5   2   9       65.00       67.56      5.66 o 
   6   2   9       10.94       12.00      2.05 o 
   7   2   9       36.48       39.69      3.07 o 
   8   2   9      293.28      293.91      7.36 o 
   9   2   9      140.72      148.30      5.71 o 
  10   2   9       60.62       60.94      4.27 o 
  11   2   9       82.42       69.67      5.69 o 
  12   2   9        2.63       -1.82      3.38 o 
  13   2   9       86.09       84.60      6.48 o 
  14   2   9        0.31       -3.08      3.08 o 
  15   2   9       58.49       55.38      7.71 o 
  16   2   9        0.04        0.81      3.55 o 
 -15   3   9        3.32        2.82      2.94 o 
 -14   3   9       64.18       71.60      5.01 o 
 -13   3   9       24.36       21.97      3.34 o 
 -12   3   9        3.29        4.21      3.11 o 
 -11   3   9      235.27      232.17      6.62 o 
 -10   3   9       69.07       69.28      3.66 o 
  -9   3   9      113.89      112.26      4.71 o 
  -8   3   9       85.64       82.14      3.82 o 
  -7   3   9      264.18      251.46      5.62 o 
  -6   3   9      107.07      101.77      5.57 o 
  -5   3   9      196.81      201.63      7.27 o 
  -4   3   9      480.46      487.65      9.28 o 
  -3   3   9      169.83      151.26      4.76 o 
  -2   3   9     1365.40     1255.56     17.54 o 
  -1   3   9      356.32      338.18      6.00 o 
   0   3   9      658.89      613.90     13.98 o 
   1   3   9      712.95      622.83     31.30 o 
   2   3   9      378.11      392.88     15.84 o 
   3   3   9      155.08      155.86      6.76 o 
   4   3   9      503.17      580.53     14.71 o 
   5   3   9      909.60      901.60     14.65 o 
   6   3   9      805.80      813.89     21.31 o 
   7   3   9      501.75      478.13      9.61 o 
   8   3   9      171.41      174.44      5.57 o 
   9   3   9      300.03      305.49      8.06 o 
  10   3   9       50.04       51.34      5.92 o 
  11   3   9       34.97       34.73      3.57 o 
  12   3   9       84.91       91.38     12.95 o 
  13   3   9       11.50        6.64      3.59 o 
  14   3   9        5.35       -1.18      3.31 o 
  15   3   9        0.20        2.43      3.56 o 
 -14   4   9       35.92       34.03     19.81 o 
 -13   4   9        8.90       11.26      7.40 o 
 -12   4   9        3.78        2.83      4.97 o 
 -11   4   9        0.15       -2.24      3.36 o 
 -10   4   9       19.22       14.20      3.91 o 
  -9   4   9       63.80       70.31      5.72 o 
  -8   4   9        0.54        0.09      2.46 o 
  -7   4   9       17.87       17.40      3.97 o 
  -6   4   9       48.07       47.51      3.76 o 
  -5   4   9      433.46      441.20      9.44 o 
  -4   4   9        0.95       -1.05      1.56 o 
  -3   4   9       26.50       24.08      2.60 o 
  -2   4   9       92.61       94.55      4.40 o 
  -1   4   9       84.27       79.19      4.00 o 
   0   4   9      616.23      625.88     12.11 o 
   1   4   9       59.55       56.55      5.35 o 
   2   4   9      127.54      113.63      4.65 o 
   3   4   9        0.25        0.87      1.51 o 
   4   4   9       80.90       68.65      9.93 o 
   5   4   9        3.27        3.01      2.81 o 
   6   4   9        0.48       -2.14      2.14 o 
   7   4   9      119.36      114.20      7.24 o 
   8   4   9        6.90        3.15      2.90 o 
   9   4   9       51.15       61.41      6.22 o 
  10   4   9      179.40      201.27      9.78 o 
  11   4   9      106.64      109.07     11.55 o 
  12   4   9      580.42      549.40     23.77 o 
  13   4   9       38.91       26.58      5.27 o 
  14   4   9        2.62       -4.95      4.95 o 
 -12   5   9       34.51       26.79      6.30 o 
 -11   5   9       21.73       19.12      5.47 o 
 -10   5   9       23.42       26.14      4.55 o 
  -9   5   9        6.68        5.94      3.43 o 
  -8   5   9       13.26        8.00      3.15 o 
  -7   5   9        0.01        1.20      2.38 o 
  -6   5   9      191.08      177.16      6.44 o 
  -5   5   9        3.27        1.43      2.12 o 
  -4   5   9       30.10       30.69      3.26 o 
  -3   5   9      176.03      190.28      6.21 o 
  -2   5   9      322.77      321.00      9.62 o 
  -1   5   9      636.88      617.17     14.02 o 
   0   5   9      164.00      171.61      8.60 o 
   1   5   9      210.45      224.12     10.02 o 
   2   5   9      350.75      354.00      8.88 o 
   3   5   9      506.91      513.80     12.91 o 
   4   5   9      176.10      185.03      6.43 o 
   5   5   9      567.20      542.08     24.48 o 
   6   5   9        2.46        0.52      2.86 o 
   7   5   9      190.52      178.97      9.19 o 
   8   5   9      122.73      123.64      9.03 o 
   9   5   9       45.33       49.13      6.36 o 
  10   5   9        9.41        8.64      4.02 o 
  11   5   9       12.72        6.39      6.19 o 
  12   5   9      153.46      163.21     15.53 o 
 -10   6   9       69.40       89.80      8.91 o 
  -9   6   9       99.29       93.76     11.85 o 
  -8   6   9       22.67       28.12      4.59 o 
  -7   6   9       51.66       47.54      4.62 o 
  -6   6   9       39.54       44.00      5.61 o 
  -5   6   9        8.89       12.51      3.01 o 
  -4   6   9       18.33       24.68      3.29 o 
  -3   6   9        4.49        2.92      4.72 o 
  -2   6   9        0.34        1.84      2.66 o 
  -1   6   9       46.10       38.69      4.59 o 
   0   6   9        7.40        9.29      3.82 o 
   1   6   9       38.66       44.27      5.67 o 
   2   6   9       75.36       71.92      4.69 o 
   3   6   9       41.90       39.57      3.73 o 
   4   6   9        0.01        0.31      2.01 o 
   5   6   9        0.88        1.27      2.15 o 
   6   6   9      148.09      168.62      9.57 o 
   7   6   9        3.51        0.10      3.94 o 
   8   6   9       20.64       12.25      9.62 o 
   9   6   9       21.15       20.05      5.12 o 
  -5   7   9       69.34       78.84     18.09 o 
  -4   7   9      118.64      121.12      8.01 o 
  -3   7   9       80.54       71.40      6.39 o 
  -2   7   9       61.97       54.54      5.81 o 
  -1   7   9      116.07      106.72      7.92 o 
   0   7   9       40.31       37.37      4.86 o 
   1   7   9      115.63      118.76      9.60 o 
   2   7   9       83.71       89.67      8.36 o 
   3   7   9       44.54       39.53      6.11 o 
   4   7   9      559.97      583.52     13.22 o 
   5   7   9       12.03       12.46      3.07 o 
 -16   0  10       18.45       20.51      3.64 o 
 -15   0  10       42.05       38.34      4.34 o 
 -14   0  10      992.40     1011.22     18.91 o 
 -13   0  10       32.98       27.77      3.81 o 
 -12   0  10      842.27      885.97     16.85 o 
 -11   0  10      668.83      640.98     13.38 o 
 -10   0  10      347.63      338.50     11.99 o 
  -9   0  10     1935.15     1818.20     27.49 o 
  -8   0  10      798.88      789.32     14.37 o 
  -7   0  10     2505.33     2502.97     30.42 o 
  -6   0  10        3.91        4.51      2.51 o 
  -5   0  10     1296.51     1187.27     15.81 o 
  -4   0  10     2988.22     2872.81     37.54 o 
  -3   0  10        8.54       14.96      1.62 o 
  -2   0  10      545.27      524.67      8.01 o 
  -1   0  10       50.58       57.26      2.41 o 
   0   0  10       59.47       39.96      1.92 o 
   1   0  10        5.45        3.32      0.78 o 
   2   0  10     1271.79     1286.50     12.87 o 
   3   0  10      120.55      119.05      3.48 o 
   4   0  10        4.54        5.17      2.10 o 
   5   0  10      682.19      617.56     77.62 o 
   6   0  10       41.05       42.17      3.76 o 
   7   0  10        2.00       -0.48      3.49 o 
   8   0  10       32.29       36.00      4.97 o 
   9   0  10      150.12      147.35      6.19 o 
  10   0  10      296.39      301.71      9.15 o 
  11   0  10      554.59      542.20     13.23 o 
  12   0  10      492.37      479.62     12.42 o 
  13   0  10      544.09      550.97     22.05 o 
  14   0  10      392.24      377.08     10.79 o 
  15   0  10      121.11      118.32     11.69 o 
  16   0  10       71.75       90.60     10.67 o 
 -16   1  10       81.81       79.04      5.49 o 
 -15   1  10      157.47      184.51      7.31 o 
 -14   1  10        4.54        3.08      2.88 o 
 -13   1  10       10.15       11.09      3.07 o 
 -12   1  10        7.23        6.07      2.51 o 
 -11   1  10        0.43        0.00      1.64 o 
 -10   1  10        0.57        1.39      2.39 o 
  -9   1  10      235.46      240.85      4.88 o 
  -8   1  10      180.21      178.17      3.90 o 
  -7   1  10      133.75      144.64      8.17 o 
  -6   1  10      123.55      114.40      4.89 o 
  -5   1  10      432.35      427.92      5.78 o 
  -4   1  10        5.67        5.01      0.95 o 
  -3   1  10       85.67       89.88      3.05 o 
  -2   1  10      808.55      852.38      8.78 o 
  -1   1  10      448.56      467.12      4.63 o 
   0   1  10       77.43       83.55      1.83 o 
   1   1  10      403.02      426.60      4.87 o 
   2   1  10      228.55      253.54      3.51 o 
   3   1  10       30.39       24.09      1.60 o 
   4   1  10      360.10      351.37      4.99 o 
   5   1  10       71.22       73.22      2.54 o 
   6   1  10        2.29        0.87      1.82 o 
   7   1  10      275.06      276.19      6.31 o 
   8   1  10      148.56      150.30      4.51 o 
   9   1  10      391.77      393.16      7.72 o 
  10   1  10        0.78        1.93      2.72 o 
  11   1  10        1.58        1.10      2.81 o 
  12   1  10       35.98       34.50      8.44 o 
  13   1  10       18.60        7.14      3.53 o 
  14   1  10       27.16       30.98      8.45 o 
  15   1  10        9.36        4.39      3.62 o 
  16   1  10        3.38        4.14      4.86 o 
 -15   2  10      146.18      173.58      7.85 o 
 -14   2  10      180.49      171.28      7.07 o 
 -13   2  10      505.24      536.24     14.04 o 
 -12   2  10      890.29      894.81     15.54 o 
 -11   2  10       92.60       95.72      5.12 o 
 -10   2  10      147.52      149.69      5.15 o 
  -9   2  10        8.28        5.60      1.99 o 
  -8   2  10      348.58      343.46      6.89 o 
  -7   2  10       69.52       57.59      3.12 o 
  -6   2  10        7.99        6.17      1.71 o 
  -5   2  10       88.68       87.13      4.28 o 
  -4   2  10      116.20      104.67      3.32 o 
  -3   2  10      326.65      312.04      5.27 o 
  -2   2  10       75.62       84.59      2.22 o 
  -1   2  10      147.89      164.92      2.58 o 
   0   2  10       51.68       41.19      1.89 o 
   1   2  10        0.07        0.57      0.90 o 
   2   2  10       61.79       54.07      2.38 o 
   3   2  10      537.66      567.06      9.03 o 
   4   2  10     1569.10     1610.23     20.46 o 
   5   2  10      599.96      580.02     10.61 o 
   6   2  10      667.89      688.43     12.71 o 
   7   2  10      287.67      292.27      7.22 o 
   8   2  10      579.42      552.47     10.97 o 
   9   2  10      900.71      886.13     15.54 o 
  10   2  10      125.18      124.02      6.49 o 
  11   2  10      161.27      189.94      8.18 o 
  12   2  10      402.68      423.28     12.74 o 
  13   2  10       91.38       85.60      6.70 o 
  14   2  10      423.93      414.32     15.46 o 
  15   2  10       15.49        4.97      3.95 o 
 -15   3  10       75.02       84.60      5.43 o 
 -14   3  10      283.98      294.05     15.15 o 
 -13   3  10       77.90       86.93      5.19 o 
 -12   3  10        4.13        0.92      2.50 o 
 -11   3  10       65.65       76.60      4.17 o 
 -10   3  10        1.54        1.82      2.76 o 
  -9   3  10       22.09       21.81      2.62 o 
  -8   3  10      180.30      187.76      7.51 o 
  -7   3  10      295.12      282.33      6.16 o 
  -6   3  10       11.86        6.32      2.38 o 
  -5   3  10        6.00        6.45      2.05 o 
  -4   3  10       76.75       56.30      3.56 o 
  -3   3  10        0.20       -0.84      2.07 o 
  -2   3  10     1151.82     1073.21     15.87 o 
  -1   3  10       72.27       64.00      3.57 o 
   0   3  10      155.63      147.22      4.46 o 
   1   3  10       33.21       35.81      2.95 o 
   2   3  10       63.02       56.55      3.60 o 
   3   3  10       61.16       58.14      3.64 o 
   4   3  10      513.25      516.02     11.64 o 
   5   3  10      699.05      682.25     12.10 o 
   6   3  10       47.03       50.71      5.74 o 
   7   3  10       75.99       72.00      7.52 o 
   8   3  10      126.49      132.44      5.01 o 
   9   3  10        0.00       -0.36      1.87 o 
  10   3  10        5.83        7.99      2.41 o 
  11   3  10       22.69       21.84      3.91 o 
  12   3  10       46.52       42.30      4.95 o 
  13   3  10        0.97       -2.52      3.12 o 
  14   3  10       16.70       19.57      4.39 o 
  15   3  10       64.86       62.68      7.84 o 
 -13   4  10       66.62       59.16      8.89 o 
 -12   4  10       71.80       70.57      6.89 o 
 -11   4  10      103.57      112.62      7.63 o 
 -10   4  10      317.95      321.64     10.84 o 
  -9   4  10      325.78      356.86     11.05 o 
  -8   4  10      240.16      233.98      8.52 o 
  -7   4  10      395.95      384.02     12.27 o 
  -6   4  10      909.15      861.56     14.98 o 
  -5   4  10      791.43      794.89     13.92 o 
  -4   4  10        2.42        2.01      1.86 o 
  -3   4  10       75.24       81.70      5.20 o 
  -2   4  10        2.44       -0.02      1.49 o 
  -1   4  10       27.99       27.61      3.22 o 
   0   4  10       51.05       45.64      3.48 o 
   1   4  10        8.65        6.43      1.86 o 
   2   4  10        1.74        1.56      1.62 o 
   3   4  10       16.68       15.40      2.66 o 
   4   4  10       11.94       10.36      4.50 o 
   5   4  10       44.61       49.01      7.86 o 
   6   4  10      450.00      450.31     13.98 o 
   7   4  10      262.57      270.21     10.79 o 
   8   4  10       99.85       98.87     15.51 o 
   9   4  10        1.01        1.23      3.31 o 
  10   4  10       65.10       68.74      6.95 o 
  11   4  10      444.20      444.40     34.65 o 
  12   4  10       37.41       42.99      8.11 o 
  13   4  10      194.69      190.53     14.57 o 
 -12   5  10       47.86       47.46      7.52 o 
 -11   5  10      299.73      294.28     13.66 o 
 -10   5  10      179.19      189.86      9.26 o 
  -9   5  10        5.17        9.56      3.59 o 
  -8   5  10       29.10       27.58      4.56 o 
  -7   5  10      105.97      104.41      7.31 o 
  -6   5  10       77.76       73.96      4.98 o 
  -5   5  10      108.88      123.44      6.95 o 
  -4   5  10      111.85      113.59      5.58 o 
  -3   5  10        4.36        4.79      2.46 o 
  -2   5  10        0.83       -1.97      1.97 o 
  -1   5  10        0.01        2.69      2.08 o 
   0   5  10      135.68      124.15     13.45 o 
   1   5  10      247.69      250.58      7.47 o 
   2   5  10       39.15       42.70      3.70 o 
   3   5  10       33.22       33.35      3.30 o 
   4   5  10       62.14       63.05      4.46 o 
   5   5  10      158.97      144.37     18.22 o 
   6   5  10       23.07       21.96      4.78 o 
   7   5  10       35.75       38.27      5.48 o 
   8   5  10       33.44       39.34      6.42 o 
   9   5  10       21.14       22.66      4.64 o 
  10   5  10        5.19        2.00      4.02 o 
  11   5  10       29.57       33.62      5.89 o 
  12   5  10       50.11       38.73      8.35 o 
  -9   6  10       47.63       48.66      6.88 o 
  -8   6  10       12.27       16.53      4.27 o 
  -7   6  10      146.59      142.13      7.31 o 
  -6   6  10       52.12       57.60      4.95 o 
  -5   6  10        0.51        3.23      3.00 o 
  -4   6  10        0.74        3.46      2.83 o 
  -3   6  10       60.61       55.96     11.13 o 
  -2   6  10        5.77        3.96      2.98 o 
  -1   6  10       41.44       42.87      4.75 o 
   0   6  10       22.15       22.26      3.79 o 
   1   6  10        0.31        2.98      3.10 o 
   2   6  10        1.19        1.17      2.11 o 
   3   6  10       37.73       45.65      4.03 o 
   4   6  10       18.55       16.26      2.98 o 
   5   6  10      247.47      240.89      8.34 o 
   6   6  10      152.89      162.12     10.42 o 
   7   6  10      380.49      409.49     18.53 o 
   8   6  10      238.32      244.10     12.00 o 
   9   6  10       57.02       59.00      7.36 o 
  -5   7  10       28.14       26.30      8.68 o 
  -4   7  10       31.03       34.38      7.57 o 
  -3   7  10       22.68       18.17      4.93 o 
  -2   7  10        6.75        8.01      3.74 o 
  -1   7  10        7.23       10.00      3.52 o 
   0   7  10        0.01        2.07      3.02 o 
   1   7  10       15.50       17.44      3.83 o 
   2   7  10        6.59        4.60      3.62 o 
   3   7  10        9.53        3.62      3.82 o 
   4   7  10       25.85       28.77      3.79 o 
 -16   1  11       79.72       86.38      5.77 o 
 -15   1  11      109.75      121.14      6.71 o 
 -14   1  11       23.63       24.44      3.73 o 
 -13   1  11      223.06      224.96      7.47 o 
 -12   1  11       94.48       92.52      3.92 o 
 -11   1  11      208.37      211.58      5.37 o 
 -10   1  11       86.00       86.84      3.43 o 
  -9   1  11        0.17        2.35      1.46 o 
  -8   1  11      858.07      875.20     10.20 o 
  -7   1  11      163.29      149.34      3.62 o 
  -6   1  11     2958.90     2870.78     25.89 o 
  -5   1  11     2100.86     2016.92     18.86 o 
  -4   1  11      794.43      723.80     10.71 o 
  -3   1  11      535.88      518.34      6.84 o 
  -2   1  11        4.23        0.31      0.47 o 
  -1   1  11      766.69      793.78      7.44 o 
   0   1  11       80.22       66.12      1.95 o 
   1   1  11      278.07      238.84      3.52 o 
   2   1  11      570.03      561.97      6.44 o 
   3   1  11      740.56      764.61      8.10 o 
   4   1  11      293.65      298.43      5.04 o 
   5   1  11      377.59      407.27      6.18 o 
   6   1  11       80.94       87.61      3.34 o 
   7   1  11        0.87        1.52      1.71 o 
   8   1  11       19.47       15.47      2.09 o 
   9   1  11        4.24        3.27      1.69 o 
  10   1  11       12.32        9.50      4.31 o 
  11   1  11      198.57      180.15     18.42 o 
  12   1  11      102.66      102.51      9.97 o 
  13   1  11       35.98       38.43      4.89 o 
  14   1  11        2.74        3.38      3.56 o 
  15   1  11       11.09        5.67      3.73 o 
 -15   2  11       23.82       21.12      3.80 o 
 -14   2  11      114.65      113.82      6.26 o 
 -13   2  11        5.19        1.87      2.94 o 
 -12   2  11        2.48        6.33      2.78 o 
 -11   2  11        1.06        2.23      2.21 o 
 -10   2  11        1.15       -0.35      1.92 o 
  -9   2  11       14.31       14.01      2.30 o 
  -8   2  11      159.24      139.12      4.57 o 
  -7   2  11      535.43      491.26      8.37 o 
  -6   2  11       32.87       27.98      2.37 o 
  -5   2  11        3.76        3.54      1.58 o 
  -4   2  11        0.03        2.51      0.96 o 
  -3   2  11      388.15      407.68      5.30 o 
  -2   2  11       70.53       70.66      2.08 o 
  -1   2  11      271.22      276.91      3.73 o 
   0   2  11       38.16       36.18      1.90 o 
   1   2  11       71.36       72.18      2.56 o 
   2   2  11       91.05       99.45      3.48 o 
   3   2  11     1368.74     1470.08     16.91 o 
   4   2  11      122.78      118.98      5.05 o 
   5   2  11      148.52      133.66      4.72 o 
   6   2  11      150.20      135.53      4.82 o 
   7   2  11      289.02      305.77      7.52 o 
   8   2  11        0.92        0.49      3.92 o 
   9   2  11       23.31       24.18      3.71 o 
  10   2  11       33.80       24.59      3.99 o 
  11   2  11       74.28       63.15      6.51 o 
  12   2  11        2.72       -0.42      3.11 o 
  13   2  11       13.56       10.58      4.48 o 
  14   2  11        0.82       -2.00      3.41 o 
  15   2  11       73.54       67.93      7.56 o 
 -14   3  11      147.96      171.39      6.84 o 
 -13   3  11      207.68      206.95      6.95 o 
 -12   3  11       13.20       15.99      3.05 o 
 -11   3  11      438.94      441.46     10.04 o 
 -10   3  11       65.29       74.68      3.95 o 
  -9   3  11      264.92      255.69      7.53 o 
  -8   3  11       85.24       94.90      4.08 o 
  -7   3  11      509.41      453.55     13.46 o 
  -6   3  11       92.40       97.15      5.77 o 
  -5   3  11     1018.22      947.23     15.15 o 
  -4   3  11       36.34       33.14      2.98 o 
  -3   3  11      931.64      917.07     14.35 o 
  -2   3  11      391.01      426.33      8.48 o 
  -1   3  11        5.53       11.22      2.88 o 
   0   3  11     2886.59     2893.52     35.11 o 
   1   3  11        1.90        0.73      1.65 o 
   2   3  11     1054.68     1059.61     17.65 o 
   3   3  11        0.05       -1.39      1.39 o 
   4   3  11        0.12        1.13      1.36 o 
   5   3  11       60.07       51.46      4.51 o 
   6   3  11      177.72      174.13      5.51 o 
   7   3  11       13.86       14.63      2.12 o 
   8   3  11       17.61       21.83      2.78 o 
   9   3  11        8.83       15.33      2.63 o 
  10   3  11        0.19        0.67      2.73 o 
  11   3  11       26.31       24.79      4.08 o 
  12   3  11      114.04      116.01      9.83 o 
  13   3  11       60.50       56.09      5.59 o 
  14   3  11       69.30       68.46      6.30 o 
 -13   4  11        3.01        8.48      6.38 o 
 -12   4  11        6.17        4.08      4.26 o 
 -11   4  11        7.49        2.31      3.81 o 
 -10   4  11       58.04       55.05      5.68 o 
  -9   4  11        6.62        6.87      3.43 o 
  -8   4  11       20.87       21.79      4.61 o 
  -7   4  11       10.84        4.03      2.66 o 
  -6   4  11        0.32       -0.72      3.19 o 
  -5   4  11        1.31        2.03      2.07 o 
  -4   4  11      173.10      160.74      6.68 o 
  -3   4  11       92.05       73.67      4.21 o 
  -2   4  11       16.03        7.86      2.47 o 
  -1   4  11       56.53       54.80      6.73 o 
   0   4  11       10.29        8.59      1.86 o 
   1   4  11      113.47      117.12      4.99 o 
   2   4  11      163.89      168.28     13.42 o 
   3   4  11       69.94       69.06      5.30 o 
   4   4  11       61.61       67.86      6.43 o 
   5   4  11       17.12       19.86      3.78 o 
   6   4  11      351.58      327.93     12.26 o 
   7   4  11       62.07       61.00      6.40 o 
   8   4  11       54.27       51.18      5.80 o 
   9   4  11        0.42       -0.80      2.88 o 
  10   4  11        0.21        2.77      4.08 o 
  11   4  11       26.52       25.48      5.18 o 
  12   4  11        7.20        8.11      4.61 o 
  13   4  11        0.29       -2.03      5.70 o 
 -11   5  11       41.94       58.75     14.90 o 
 -10   5  11      368.90      393.68     12.69 o 
  -9   5  11      143.18      155.08      8.37 o 
  -8   5  11      337.75      328.98     10.92 o 
  -7   5  11      327.06      334.87     10.73 o 
  -6   5  11      271.61      240.33      7.62 o 
  -5   5  11        4.33        2.94      2.25 o 
  -4   5  11      393.04      396.09     11.47 o 
  -3   5  11      234.32      244.71      8.74 o 
  -2   5  11      345.19      321.37     10.00 o 
  -1   5  11      487.54      480.47     12.43 o 
   0   5  11       25.14       20.27      4.96 o 
   1   5  11     1055.92     1047.93     18.82 o 
   2   5  11       23.02       17.06      2.86 o 
   3   5  11      155.49      156.14      8.19 o 
   4   5  11        1.15        3.41      2.33 o 
   5   5  11       77.26       85.31      5.30 o 
   6   5  11       20.39       24.01      4.61 o 
   7   5  11      141.82      135.44      8.73 o 
   8   5  11      169.16      176.82      9.74 o 
   9   5  11       38.56       40.47      5.96 o 
  10   5  11       11.32        2.70      3.75 o 
  11   5  11        1.28        3.61      5.38 o 
  -9   6  11       27.79       25.44      9.05 o 
  -8   6  11        0.76       -1.89      3.87 o 
  -7   6  11       11.07       14.72      3.88 o 
  -6   6  11       88.72       77.77      6.97 o 
  -5   6  11      419.61      422.74     13.31 o 
  -4   6  11       25.07       21.79      4.26 o 
  -3   6  11      307.85      306.69     10.65 o 
  -2   6  11       34.30       40.66      4.78 o 
  -1   6  11       45.34       41.31      4.90 o 
   0   6  11       47.35       47.29      4.96 o 
   1   6  11        0.53       -1.15      5.16 o 
   2   6  11       66.10       80.89      7.83 o 
   3   6  11       15.40       16.55      3.04 o 
   4   6  11       70.57       79.58      5.38 o 
   5   6  11       10.57       10.76      2.88 o 
   6   6  11       13.82       13.98      3.23 o 
   7   6  11      141.11      160.05      7.38 o 
   8   6  11       17.79        8.19      4.43 o 
  -3   7  11       57.37       55.61      7.27 o 
  -2   7  11       90.00       97.57      9.26 o 
  -1   7  11      133.77      107.85      9.43 o 
   0   7  11       69.72       61.86      7.34 o 
   1   7  11       97.34       96.70      9.00 o 
   2   7  11       59.46       56.03     10.42 o 
   3   7  11        0.03        3.94      5.18 o 
 -15   0  12      460.81      500.37     12.92 o 
 -14   0  12       82.87       88.64      5.85 o 
 -13   0  12        8.97        7.43      6.06 o 
 -12   0  12        0.11       -0.50      2.61 o 
 -11   0  12      234.77      229.72      7.81 o 
 -10   0  12      125.62      135.48      6.04 o 
  -9   0  12      436.44      402.20      9.97 o 
  -8   0  12       24.81       27.97      3.34 o 
  -7   0  12     1988.14     1967.42     27.41 o 
  -6   0  12        6.40        5.50      2.62 o 
  -5   0  12        0.04        0.37      1.51 o 
  -4   0  12      703.46      690.17     10.68 o 
  -3   0  12       29.54       35.55      2.48 o 
  -2   0  12      896.52      953.46     13.15 o 
  -1   0  12      102.70      119.79      4.58 o 
   0   0  12      890.66      959.69     11.67 o 
   1   0  12     2788.42     2817.45     29.09 o 
   2   0  12     2947.77     3033.79     39.89 o 
   3   0  12       62.83       56.12      3.00 o 
   4   0  12     2930.31     3102.92     35.52 o 
   5   0  12       32.77       23.09      2.64 o 
   6   0  12     1342.12     1373.09     25.18 o 
   7   0  12     1083.48     1079.54     21.02 o 
   8   0  12      162.55      172.42      6.79 o 
   9   0  12     2140.72     2125.65     37.08 o 
  10   0  12       17.26       16.32      3.40 o 
  11   0  12      727.19      752.14     16.93 o 
  12   0  12       68.27       69.49      5.47 o 
  13   0  12        8.80        8.59      2.63 o 
  14   0  12      115.49      134.07      6.74 o 
  15   0  12        2.51       -1.55      5.02 o 
 -15   1  12       13.77       10.39      3.65 o 
 -14   1  12        1.76       -1.04      2.70 o 
 -13   1  12       33.10       33.10      6.46 o 
 -12   1  12        7.42        8.58      2.14 o 
 -11   1  12       87.15       88.62      7.79 o 
 -10   1  12      161.19      161.85      4.40 o 
  -9   1  12       81.61       70.92      3.01 o 
  -8   1  12       35.52       32.27      2.23 o 
  -7   1  12       17.94       17.00      1.78 o 
  -6   1  12       44.65       43.55      2.27 o 
  -5   1  12      627.56      611.35      8.23 o 
  -4   1  12      433.77      422.53      5.92 o 
  -3   1  12        3.27        2.75      1.18 o 
  -2   1  12      305.76      318.67      5.81 o 
  -1   1  12       38.67       37.37      1.54 o 
   0   1  12      131.63      133.31      2.45 o 
   1   1  12       29.05       23.44      1.33 o 
   2   1  12      127.05      113.13      2.57 o 
   3   1  12       83.55       99.37      2.44 o 
   4   1  12        1.11        0.02      0.95 o 
   5   1  12        0.05       -1.38      1.38 o 
   6   1  12       16.41       12.96      2.13 o 
   7   1  12        0.16        0.72      1.84 o 
   8   1  12        2.65        1.51      1.75 o 
   9   1  12      593.27      576.90     10.27 o 
  10   1  12       25.58       19.37      3.67 o 
  11   1  12       55.66       47.49      8.19 o 
  12   1  12       40.94       36.64      7.88 o 
  13   1  12        1.79        0.03      4.06 o 
  14   1  12       28.90       22.94      4.47 o 
  15   1  12      114.17      101.00      7.16 o 
 -15   2  12        5.61        4.38      3.21 o 
 -14   2  12        0.32        2.06      2.98 o 
 -13   2  12        0.11       -0.62      2.76 o 
 -12   2  12        0.55        0.59      2.78 o 
 -11   2  12        0.98        3.75      2.40 o 
 -10   2  12        0.13       -1.65      1.95 o 
  -9   2  12      215.45      207.65      5.73 o 
  -8   2  12       11.81        7.57      2.02 o 
  -7   2  12       16.44       23.14      2.46 o 
  -6   2  12      389.76      367.44      8.13 o 
  -5   2  12       58.45       62.62      3.10 o 
  -4   2  12        5.90        3.80      1.16 o 
  -3   2  12      192.44      189.62      3.50 o 
  -2   2  12      563.64      555.86      6.23 o 
  -1   2  12     1388.25     1300.57     11.86 o 
   0   2  12      198.48      167.11      4.50 o 
   1   2  12     1374.40     1392.80     14.88 o 
   2   2  12       56.12       48.62      2.32 o 
   3   2  12     1958.71     1963.55     21.79 o 
   4   2  12        2.91        1.28      1.26 o 
   5   2  12        2.92        5.34      2.44 o 
   6   2  12       11.15        8.18      2.16 o 
   7   2  12       53.53       58.88      4.85 o 
   8   2  12      778.77      804.38     17.89 o 
   9   2  12       38.18       41.49      5.58 o 
  10   2  12       52.80       59.92     10.30 o 
  11   2  12       10.96       11.21      3.60 o 
  12   2  12      142.07      128.50      7.63 o 
  13   2  12       45.01       49.74      5.62 o 
  14   2  12       38.04       31.21      5.00 o 
  15   2  12       13.84        9.31      3.99 o 
 -14   3  12        0.63       -4.49      4.49 o 
 -13   3  12       25.39       25.00      3.61 o 
 -12   3  12       77.64       82.66      4.53 o 
 -11   3  12       25.64       23.57      2.96 o 
 -10   3  12       24.25       28.15      2.83 o 
  -9   3  12       68.62       65.74      3.92 o 
  -8   3  12        9.69       11.01      2.37 o 
  -7   3  12       93.48       82.92      3.51 o 
  -6   3  12       55.58       63.28      6.00 o 
  -5   3  12      220.77      185.20      6.83 o 
  -4   3  12       87.32       91.44      4.67 o 
  -3   3  12      308.68      296.99      7.75 o 
  -2   3  12      182.79      180.49      6.48 o 
  -1   3  12      119.69      116.06      6.25 o 
   0   3  12      433.67      413.91     11.89 o 
   1   3  12      146.02      135.20      4.60 o 
   2   3  12      818.22      854.99     15.37 o 
   3   3  12      374.60      370.78      6.55 o 
   4   3  12        0.21       -0.16      1.24 o 
   5   3  12      301.33      293.33      7.29 o 
   6   3  12       31.54       26.57      2.45 o 
   7   3  12       16.60       21.41      2.63 o 
   8   3  12       10.06        9.26      2.39 o 
   9   3  12       11.87       11.05      3.15 o 
  10   3  12        6.95       11.02      3.32 o 
  11   3  12       13.45       11.02      3.58 o 
  12   3  12       41.44       43.35      5.02 o 
  13   3  12       79.76       79.57      7.31 o 
  14   3  12      121.31      111.59      7.29 o 
 -13   4  12       19.19       12.22      6.27 o 
 -12   4  12        2.03       -3.59      3.59 o 
 -11   4  12       37.63       35.10      5.45 o 
 -10   4  12       31.50       29.10      6.01 o 
  -9   4  12       11.26       12.47      5.93 o 
  -8   4  12       64.26       52.48      5.16 o 
  -7   4  12       23.07       13.84      3.31 o 
  -6   4  12        9.19        8.85      3.31 o 
  -5   4  12      272.30      258.97      7.48 o 
  -4   4  12      487.87      494.40     10.37 o 
  -3   4  12       29.88       37.96      4.10 o 
  -2   4  12       47.98       53.94      4.53 o 
  -1   4  12      209.07      203.10      7.42 o 
   0   4  12      349.60      350.06      7.95 o 
   1   4  12      547.01      541.28     10.35 o 
   2   4  12      345.42      362.70     14.32 o 
   3   4  12      204.53      213.30      6.94 o 
   4   4  12      416.09      407.02     10.07 o 
   5   4  12      412.65      444.73     10.66 o 
   6   4  12     1641.33     1582.88     33.24 o 
   7   4  12      332.64      321.56     12.39 o 
   8   4  12      266.48      267.66     11.49 o 
   9   4  12      242.51      252.22     11.12 o 
  10   4  12      210.93      244.70     11.09 o 
  11   4  12       41.66       26.77      7.75 o 
  12   4  12       27.04       15.15      9.03 o 
 -11   5  12       63.49       68.67      8.29 o 
 -10   5  12       10.48       12.23      5.20 o 
  -9   5  12       46.53       44.44      8.63 o 
  -8   5  12       14.34       19.83      4.36 o 
  -7   5  12        3.91        1.97      2.97 o 
  -6   5  12      242.11      236.93      9.11 o 
  -5   5  12       12.09        9.83      3.21 o 
  -4   5  12      738.57      751.22     23.68 o 
  -3   5  12       19.93       21.14      3.57 o 
  -2   5  12       21.70       22.41      3.75 o 
  -1   5  12       21.22       23.77      3.66 o 
   0   5  12       50.53       56.58      5.03 o 
   1   5  12        4.67        3.39      1.86 o 
   2   5  12        1.14        0.65      1.92 o 
   3   5  12        3.11       -1.67      2.27 o 
   4   5  12        1.34        1.11      2.24 o 
   5   5  12       51.79       48.51      4.40 o 
   6   5  12      162.86      186.52      8.99 o 
   7   5  12      177.78      187.61      9.92 o 
   8   5  12       22.42       22.83      4.82 o 
   9   5  12       61.48       57.93      6.86 o 
  10   5  12       20.19       18.19      5.11 o 
  11   5  12       24.52       23.50      7.58 o 
  -8   6  12       28.88       27.53      5.89 o 
  -7   6  12        0.19        3.76      6.20 o 
  -6   6  12       49.82       59.80      7.18 o 
  -5   6  12      169.92      184.72      8.97 o 
  -4   6  12       37.27       40.65      5.07 o 
  -3   6  12       73.62       72.72      6.15 o 
  -2   6  12       94.41       99.29      7.08 o 
  -1   6  12      134.16      125.91      7.84 o 
   0   6  12      235.55      234.25      9.22 o 
   1   6  12        3.00        4.05      3.00 o 
   2   6  12      133.59      144.70     10.23 o 
   3   6  12       14.79       13.18      5.45 o 
   4   6  12       55.58       57.56      4.87 o 
   5   6  12      169.68      186.29      7.45 o 
   6   6  12       13.11       10.28      3.12 o 
   7   6  12      192.25      209.44      8.22 o 
   8   6  12        1.98        5.36      3.50 o 
  -1   7  12        0.16        3.17      3.61 o 
   0   7  12       21.19       23.69      5.48 o 
   1   7  12        2.83        4.48      3.98 o 
 -15   1  13        7.05        7.22      5.49 o 
 -14   1  13        1.33       -1.48      4.41 o 
 -13   1  13      374.19      403.89     11.97 o 
 -12   1  13      140.98      157.19      4.90 o 
 -11   1  13      631.81      678.28     10.82 o 
 -10   1  13      571.98      592.24      8.37 o 
  -9   1  13      196.94      201.54      4.53 o 
  -8   1  13      297.81      286.06      5.27 o 
  -7   1  13       77.24       78.09      3.00 o 
  -6   1  13      172.40      167.33      3.85 o 
  -5   1  13       33.48       32.99      2.07 o 
  -4   1  13        2.45        3.34      1.28 o 
  -3   1  13      262.97      241.44      4.36 o 
  -2   1  13      547.25      563.34      7.03 o 
  -1   1  13        0.01       -0.75      1.10 o 
   0   1  13        7.98       13.14      1.14 o 
   1   1  13       89.40       90.33      2.20 o 
   2   1  13       52.12       44.49      1.91 o 
   3   1  13       53.59       60.60      2.44 o 
   4   1  13        7.23        7.50      2.00 o 
   5   1  13      328.12      340.93      5.95 o 
   6   1  13      347.74      333.31      7.37 o 
   7   1  13      552.16      537.59     10.06 o 
   8   1  13      307.45      292.03      6.85 o 
   9   1  13        5.41        8.43      4.03 o 
  10   1  13      732.00      714.10     17.15 o 
  11   1  13       18.58       15.98      3.80 o 
  12   1  13      191.31      202.01      8.70 o 
  13   1  13      156.25      167.67      8.26 o 
  14   1  13       62.12       70.05     13.32 o 
  15   1  13      320.86      321.19     16.40 o 
 -14   2  13        9.10       12.35      3.44 o 
 -13   2  13      123.68      126.73      6.28 o 
 -12   2  13        6.34        6.11      3.61 o 
 -11   2  13        0.30       -1.82      2.30 o 
 -10   2  13      137.00      135.85      6.52 o 
  -9   2  13       26.10       27.93      2.91 o 
  -8   2  13        2.21        2.50      1.91 o 
  -7   2  13      188.69      181.83      5.15 o 
  -6   2  13       53.24       52.71      3.12 o 
  -5   2  13       32.65       31.33      1.85 o 
  -4   2  13       10.18       11.19      1.41 o 
  -3   2  13       78.00       70.82      2.54 o 
  -2   2  13       14.08       15.26      1.49 o 
  -1   2  13       34.03       46.57      2.12 o 
   0   2  13      193.66      172.70      3.28 o 
   1   2  13      107.54      106.14      3.18 o 
   2   2  13      170.55      180.01      4.30 o 
   3   2  13      294.12      300.69      5.28 o 
   4   2  13        8.12        7.33      1.56 o 
   5   2  13       17.38       16.64      2.60 o 
   6   2  13        2.68        2.23      3.13 o 
   7   2  13       44.87       38.98      4.27 o 
   8   2  13      154.24      150.10      8.81 o 
   9   2  13        0.05       -1.23      2.58 o 
  10   2  13       53.84       47.33      5.01 o 
  11   2  13       24.56       18.39      4.44 o 
  12   2  13        5.34        4.84      3.57 o 
  13   2  13       21.73       18.69      4.37 o 
  14   2  13       19.57       22.02      5.66 o 
 -13   3  13        0.54        2.94      2.83 o 
 -12   3  13      153.00      143.68      6.03 o 
 -11   3  13      270.64      260.33      6.78 o 
 -10   3  13      120.55      117.90      6.28 o 
  -9   3  13      492.30      482.12      9.77 o 
  -8   3  13       67.82       75.04      3.87 o 
  -7   3  13      209.78      211.71      5.28 o 
  -6   3  13       60.28       67.50      5.14 o 
  -5   3  13       60.47       51.56      4.49 o 
  -4   3  13      367.00      358.18     11.02 o 
  -3   3  13        0.44        2.74      1.79 o 
  -2   3  13       17.79       17.71      2.86 o 
  -1   3  13       73.46       62.36      5.14 o 
   0   3  13      277.29      271.81      9.05 o 
   1   3  13       22.21       26.10      2.60 o 
   2   3  13      341.42      320.68      7.25 o 
   3   3  13       26.30       22.29      2.74 o 
   4   3  13        0.06        0.88      1.39 o 
   5   3  13      154.70      150.12      4.81 o 
   6   3  13       18.19       20.69      3.22 o 
   7   3  13      394.99      377.64      8.05 o 
   8   3  13      154.33      161.40      9.58 o 
   9   3  13      308.35      310.74     14.97 o 
  10   3  13       13.83       15.14      3.58 o 
  11   3  13      235.29      231.84      9.15 o 
  12   3  13       28.54       27.94      4.59 o 
  13   3  13      244.30      247.07      9.96 o 
 -12   4  13        3.89       -2.88      4.90 o 
 -11   4  13       83.67       89.08      7.42 o 
 -10   4  13       33.66       29.78      4.97 o 
  -9   4  13       30.03       29.05      4.52 o 
  -8   4  13        5.97        4.80      3.10 o 
  -7   4  13       15.49       13.93      5.05 o 
  -6   4  13       58.72       55.86      4.98 o 
  -5   4  13        0.76        2.28      2.55 o 
  -4   4  13        0.29        1.84      2.40 o 
  -3   4  13        2.70        0.04      2.30 o 
  -2   4  13      111.48       94.45      5.89 o 
  -1   4  13        2.99        2.84      2.48 o 
   0   4  13       81.28       82.41      4.54 o 
   1   4  13       21.50       18.40      2.53 o 
   2   4  13       64.90       60.24      3.88 o 
   3   4  13       38.71       36.38      4.30 o 
   4   4  13        2.95        4.90      2.80 o 
   5   4  13       83.84       88.04      5.40 o 
   6   4  13       15.10       13.70      2.85 o 
   7   4  13       19.37       22.00      4.32 o 
   8   4  13        2.00        1.99      3.23 o 
   9   4  13        0.41        4.66      3.52 o 
  10   4  13       10.52        8.71      6.10 o 
  11   4  13       24.22       18.37      7.72 o 
  12   4  13      114.44      111.42     12.41 o 
 -10   5  13      122.44      140.21     10.87 o 
  -9   5  13        0.43        0.43      3.20 o 
  -8   5  13      280.93      260.66     10.63 o 
  -7   5  13       13.99       22.23      4.00 o 
  -6   5  13       22.43       15.49      3.86 o 
  -5   5  13      291.58      275.58      9.87 o 
  -4   5  13      108.86       99.65      6.74 o 
  -3   5  13      173.60      172.75     14.98 o 
  -2   5  13        3.68        2.06      2.50 o 
  -1   5  13       45.71       41.96      4.55 o 
   0   5  13       44.00       45.57      4.67 o 
   1   5  13      146.53      157.00      7.41 o 
   2   5  13        8.31        9.11      2.27 o 
   3   5  13       36.41       47.45      4.40 o 
   4   5  13      147.20      154.82      9.01 o 
   5   5  13       60.65       59.53      4.87 o 
   6   5  13       63.20       65.57      7.23 o 
   7   5  13      116.04      104.59      6.42 o 
   8   5  13      272.54      313.74     20.96 o 
   9   5  13      226.97      238.96     11.68 o 
  10   5  13       83.08       95.02     11.84 o 
  -7   6  13       25.37       38.50      9.10 o 
  -6   6  13       30.89       32.05     12.82 o 
  -5   6  13      264.49      268.49     10.54 o 
  -4   6  13       44.92       47.00      6.48 o 
  -3   6  13       12.62       10.66      3.53 o 
  -2   6  13       99.68       98.71      7.15 o 
  -1   6  13        1.57        0.36      2.78 o 
   0   6  13        0.03        0.73      2.68 o 
   1   6  13        0.83        2.78      2.96 o 
   2   6  13       36.29       36.79      4.70 o 
   3   6  13       75.90       72.84      6.94 o 
   4   6  13       23.32       18.58      3.56 o 
   5   6  13        2.32       -0.88      2.49 o 
   6   6  13      210.50      229.10      9.99 o 
   7   6  13       26.84       33.59      6.95 o 
 -14   0  14      395.58      435.08     11.50 o 
 -13   0  14      212.98      242.80      9.24 o 
 -12   0  14      299.90      324.47      9.75 o 
 -11   0  14       47.48       45.63      4.60 o 
 -10   0  14      180.38      174.93      6.96 o 
  -9   0  14      335.04      320.67      9.07 o 
  -8   0  14        1.02        3.79      2.57 o 
  -7   0  14      557.93      575.54     16.81 o 
  -6   0  14       57.79       64.63      4.50 o 
  -5   0  14     3062.75     2982.79     41.47 o 
  -4   0  14     3369.75     3291.63     38.78 o 
  -3   0  14     2438.90     2401.50     29.15 o 
  -2   0  14     1287.77     1246.80     16.77 o 
  -1   0  14       17.15       13.44      2.01 o 
   0   0  14     1585.12     1625.62     18.41 o 
   1   0  14       65.26       60.36      3.21 o 
   2   0  14       27.71       19.19      2.27 o 
   3   0  14      171.52      161.03      5.40 o 
   4   0  14       29.98       29.84      2.92 o 
   5   0  14      413.16      412.58      9.16 o 
   6   0  14      125.84      140.65      4.67 o 
   7   0  14        0.27        0.13      2.05 o 
   8   0  14       53.11       53.14      3.89 o 
   9   0  14      313.42      333.77      8.20 o 
  10   0  14      178.47      180.18      6.13 o 
  11   0  14       94.07      100.08      4.97 o 
  12   0  14       27.98       27.32      4.45 o 
  13   0  14       76.13       59.60      5.05 o 
  14   0  14       75.18       66.41      9.35 o 
 -14   1  14       81.95       76.27      5.44 o 
 -13   1  14        7.50        5.56      4.16 o 
 -12   1  14       67.09       76.74      5.37 o 
 -11   1  14        9.92       10.81      2.16 o 
 -10   1  14       94.02       96.74      4.11 o 
  -9   1  14       75.08       67.61      3.11 o 
  -8   1  14        3.63        3.51      1.64 o 
  -7   1  14      454.11      432.17      6.62 o 
  -6   1  14      517.25      492.18      7.02 o 
  -5   1  14       60.96       66.56      2.77 o 
  -4   1  14       71.31       73.79      2.79 o 
  -3   1  14       32.51       30.49      1.99 o 
  -2   1  14      421.20      416.89      5.92 o 
  -1   1  14       62.15       61.72      2.66 o 
   0   1  14        1.79        1.19      1.03 o 
   1   1  14       51.56       55.87      2.08 o 
   2   1  14        0.03       -0.87      0.87 o 
   3   1  14       12.42       14.61      1.72 o 
   4   1  14       99.22      104.27      3.70 o 
   5   1  14       10.66       13.60      1.81 o 
   6   1  14      415.17      416.86      7.69 o 
   7   1  14      178.68      173.68      6.48 o 
   8   1  14       79.40       77.33      3.90 o 
   9   1  14      230.87      246.32     17.40 o 
  10   1  14       27.59       24.95      4.26 o 
  11   1  14       71.62       73.95      6.11 o 
  12   1  14        7.43       10.74      6.67 o 
  13   1  14        9.17        7.49      4.63 o 
  14   1  14        0.03        6.06      3.85 o 
 -14   2  14        0.01       -0.52      2.99 o 
 -13   2  14       17.77       23.58      3.82 o 
 -12   2  14      430.79      437.00     11.60 o 
 -11   2  14       45.09       34.60      3.57 o 
 -10   2  14      312.37      328.22      7.71 o 
  -9   2  14       77.48       77.52      4.24 o 
  -8   2  14       74.30       81.45      4.11 o 
  -7   2  14      201.79      213.61      5.64 o 
  -6   2  14      319.50      288.74      6.32 o 
  -5   2  14       20.07       24.53      1.86 o 
  -4   2  14      646.92      617.64     10.33 o 
  -3   2  14      270.88      263.76      4.67 o 
  -2   2  14      349.61      331.88      5.05 o 
  -1   2  14      335.48      328.95      5.08 o 
   0   2  14      129.34      117.31      2.80 o 
   1   2  14      288.34      298.57      5.32 o 
   2   2  14      311.25      325.35      5.62 o 
   3   2  14      479.37      479.94      7.20 o 
   4   2  14      413.12      421.01      6.68 o 
   5   2  14       30.14       35.40      2.88 o 
   6   2  14      113.16      113.43      5.29 o 
   7   2  14      214.82      222.70     13.55 o 
   8   2  14        8.27        7.38      6.72 o 
   9   2  14        0.11        0.12      2.67 o 
  10   2  14       65.65       56.38      5.51 o 
  11   2  14        0.67       -1.17      3.08 o 
  12   2  14       15.62       21.88      4.37 o 
  13   2  14       13.15       11.38      3.95 o 
  14   2  14      196.37      195.35     20.82 o 
 -13   3  14       84.37       99.73      5.49 o 
 -12   3  14       47.51       41.64      4.11 o 
 -11   3  14       71.62       80.38      4.43 o 
 -10   3  14       29.02       26.55      2.88 o 
  -9   3  14       46.10       45.35      3.54 o 
  -8   3  14        5.76        7.89      2.11 o 
  -7   3  14      253.65      261.74      9.05 o 
  -6   3  14       84.28       83.44      5.78 o 
  -5   3  14       93.00       94.33      5.85 o 
  -4   3  14      134.57      132.30      6.09 o 
  -3   3  14       70.23       75.65      5.20 o 
  -2   3  14      114.26       98.48      5.80 o 
  -1   3  14      151.31      133.45      5.84 o 
   0   3  14       68.31       57.73      3.65 o 
   1   3  14       87.35       99.03      7.65 o 
   2   3  14       19.73       18.44      2.40 o 
   3   3  14        1.96        1.77      1.25 o 
   4   3  14       51.90       53.15      3.02 o 
   5   3  14      225.18      217.74      5.60 o 
   6   3  14      137.25      135.57      4.28 o 
   7   3  14        5.19        4.16      2.28 o 
   8   3  14       38.93       38.34      3.78 o 
   9   3  14       35.81       36.32      6.06 o 
  10   3  14        1.13       -2.33      3.09 o 
  11   3  14      129.54      146.37      9.61 o 
  12   3  14        1.90       -3.26      3.26 o 
  13   3  14       12.47       15.69      4.29 o 
 -11   4  14      169.43      198.64     14.47 o 
 -10   4  14      106.52      104.61      7.76 o 
  -9   4  14      572.80      614.50     15.69 o 
  -8   4  14      183.29      201.04      8.59 o 
  -7   4  14       95.57      106.18      6.88 o 
  -6   4  14      521.53      499.52     12.88 o 
  -5   4  14      357.81      341.63     13.01 o 
  -4   4  14      443.32      440.25     12.02 o 
  -3   4  14      171.64      165.57      7.28 o 
  -2   4  14      502.01      494.48     12.57 o 
  -1   4  14      385.63      370.82     14.83 o 
   0   4  14      549.27      524.69     13.00 o 
   1   4  14      459.25      446.47      9.56 o 
   2   4  14      255.15      239.57      6.78 o 
   3   4  14       52.76       54.84      4.44 o 
   4   4  14       58.59       62.12      4.72 o 
   5   4  14       62.83       75.43      5.11 o 
   6   4  14       49.57       48.03      5.99 o 
   7   4  14      120.44      122.36      6.48 o 
   8   4  14        5.48        4.62      6.20 o 
   9   4  14       95.53      100.29     12.85 o 
  10   4  14       45.13       32.30      8.81 o 
  11   4  14        3.49       -3.59      5.80 o 
  -9   5  14      201.10      220.69     11.75 o 
  -8   5  14       71.13       77.25      6.50 o 
  -7   5  14        9.24       19.31      4.96 o 
  -6   5  14        2.73       -0.04      3.58 o 
  -5   5  14       45.86       43.99      5.14 o 
  -4   5  14       34.83       25.79      4.82 o 
  -3   5  14      199.24      189.40      8.33 o 
  -2   5  14       12.88       14.82      3.70 o 
  -1   5  14       22.60       27.06      4.12 o 
   0   5  14        0.71        0.68      2.47 o 
   1   5  14       61.80       68.13      7.85 o 
   2   5  14       49.84       48.75      3.93 o 
   3   5  14       12.10       10.56      2.91 o 
   4   5  14        0.00        1.65      2.26 o 
   5   5  14       37.23       43.19      4.41 o 
   6   5  14        3.32        6.41      2.89 o 
   7   5  14      145.18      162.27      7.52 o 
   8   5  14       51.37       46.96      4.90 o 
   9   5  14       69.74       60.02      9.88 o 
  -6   6  14       55.23       66.26     11.25 o 
  -5   6  14       80.19       64.98     10.49 o 
  -4   6  14       48.78       52.68      5.68 o 
  -3   6  14       26.91       25.73      4.54 o 
  -2   6  14       56.05       64.93     10.00 o 
  -1   6  14       55.45       68.30      6.27 o 
   0   6  14      107.03      101.88      7.28 o 
   1   6  14       41.79       45.10      5.26 o 
   2   6  14      147.84      141.54      8.50 o 
   3   6  14      171.78      164.38      6.59 o 
   4   6  14       65.12       56.04      5.24 o 
   5   6  14        2.98        6.85      7.51 o 
   6   6  14        4.06        3.44      4.25 o 
 -14   1  15      164.17      183.62      7.57 o 
 -13   1  15       22.37       27.72      5.64 o 
 -12   1  15      175.28      167.34      6.19 o 
 -11   1  15        2.14        1.85      1.93 o 
 -10   1  15       11.78       10.34      2.16 o 
  -9   1  15       37.66       38.19      2.86 o 
  -8   1  15       30.18       29.55      2.57 o 
  -7   1  15       83.33       82.53      3.33 o 
  -6   1  15      603.19      590.06     12.91 o 
  -5   1  15      478.00      451.38      6.67 o 
  -4   1  15       87.66       88.78      3.05 o 
  -3   1  15      116.30      117.77      3.28 o 
  -2   1  15       17.75       15.63      1.65 o 
  -1   1  15      202.65      210.70      4.39 o 
   0   1  15      224.72      227.74      4.22 o 
   1   1  15      261.89      254.76      4.23 o 
   2   1  15      743.21      739.48      8.71 o 
   3   1  15     1194.66     1163.07     13.04 o 
   4   1  15      507.55      503.55      8.40 o 
   5   1  15     1128.91     1148.42     14.22 o 
   6   1  15       82.05       83.09      3.78 o 
   7   1  15       12.22       13.42      2.12 o 
   8   1  15       87.99       92.84      4.18 o 
   9   1  15      174.04      179.02      8.06 o 
  10   1  15      392.76      392.72     12.34 o 
  11   1  15       97.63      106.11      7.27 o 
  12   1  15       91.47       95.59      7.21 o 
  13   1  15       82.02       78.22      6.68 o 
  14   1  15       41.83       37.07      5.25 o 
 -13   2  15        5.13        6.66      3.41 o 
 -12   2  15        6.17        7.59      3.75 o 
 -11   2  15      113.89      127.11      5.58 o 
 -10   2  15        1.40        0.52      2.43 o 
  -9   2  15       26.63       26.13      3.08 o 
  -8   2  15       41.11       41.97      3.27 o 
  -7   2  15      167.82      148.50      4.93 o 
  -6   2  15      162.84      166.37      5.75 o 
  -5   2  15       11.43        6.00      1.57 o 
  -4   2  15      221.92      214.71      4.58 o 
  -3   2  15       12.26       14.62      1.77 o 
  -2   2  15      133.77      147.62      3.61 o 
  -1   2  15        0.56        1.39      1.23 o 
   0   2  15      544.94      546.74      6.86 o 
   1   2  15      197.39      188.76      4.35 o 
   2   2  15      205.79      212.82      4.59 o 
   3   2  15      138.53      140.77      4.29 o 
   4   2  15       47.82       51.52      3.76 o 
   5   2  15       26.44       22.81      2.61 o 
   6   2  15      223.82      225.06      6.20 o 
   7   2  15        4.84        8.38      3.17 o 
   8   2  15        3.34        0.94      4.25 o 
   9   2  15        0.03       -0.72      7.56 o 
  10   2  15       60.47       62.09      5.85 o 
  11   2  15        2.13       -1.02      3.28 o 
  12   2  15        0.01       -3.18      3.18 o 
  13   2  15       18.51       19.16      4.51 o 
 -12   3  15        2.79       -0.46      2.44 o 
 -11   3  15       12.86       10.54      2.62 o 
 -10   3  15       12.43       11.62      2.48 o 
  -9   3  15        2.40        0.87      2.16 o 
  -8   3  15       19.02       12.82      4.10 o 
  -7   3  15        8.61        4.93      2.93 o 
  -6   3  15        1.10       -2.29      2.29 o 
  -5   3  15       15.94       11.91      3.18 o 
  -4   3  15       48.92       58.61      6.01 o 
  -3   3  15      411.77      391.29     10.58 o 
  -2   3  15        5.64        7.23      4.31 o 
  -1   3  15       79.87       86.96      5.48 o 
   0   3  15      388.60      395.28     12.61 o 
   1   3  15       27.95       39.06      3.33 o 
   2   3  15     1100.51     1085.17     13.84 o 
   3   3  15       19.84       25.06      2.70 o 
   4   3  15      845.75      857.56     11.95 o 
   5   3  15      124.22      118.32      4.06 o 
   6   3  15       88.53      102.70      4.51 o 
   7   3  15      463.17      461.56     12.82 o 
   8   3  15       50.86       52.07      4.39 o 
   9   3  15      208.29      214.54      7.51 o 
  10   3  15       98.68       90.87      7.34 o 
  11   3  15       80.75       76.98      9.04 o 
  12   3  15       29.44       33.69      4.93 o 
 -11   4  15       33.04       23.79      6.64 o 
 -10   4  15      251.64      253.64     10.43 o 
  -9   4  15       15.22       13.02      4.07 o 
  -8   4  15      206.80      221.78      9.20 o 
  -7   4  15       12.74        7.20      3.35 o 
  -6   4  15        0.23        0.27      3.33 o 
  -5   4  15        1.16        0.03      3.12 o 
  -4   4  15        0.28       -3.14      3.90 o 
  -3   4  15        9.79        3.91      2.80 o 
  -2   4  15      118.41      131.33      7.04 o 
  -1   4  15       11.04       12.44      2.95 o 
   0   4  15        1.75        0.76      2.33 o 
   1   4  15       78.87       74.50      4.51 o 
   2   4  15       88.67       87.36      4.89 o 
   3   4  15      194.33      185.85      6.54 o 
   4   4  15        0.95        0.25      2.44 o 
   5   4  15        2.78        1.51      4.84 o 
   6   4  15        2.91        5.69      2.64 o 
   7   4  15       41.98       45.49      4.47 o 
   8   4  15       28.82       19.80      4.49 o 
   9   4  15       36.75       23.89      7.94 o 
  10   4  15       15.33       14.82      7.60 o 
  11   4  15       13.55        3.94      6.74 o 
  -9   5  15       59.39       69.98     12.51 o 
  -8   5  15        3.09       12.54      7.36 o 
  -7   5  15        0.24        0.62      3.70 o 
  -6   5  15        4.50       17.63     10.70 o 
  -5   5  15       57.70       54.92      5.77 o 
  -4   5  15       96.36      103.61      7.36 o 
  -3   5  15      487.69      484.68     26.32 o 
  -2   5  15      239.22      221.90      8.91 o 
  -1   5  15      312.17      303.98     10.34 o 
   0   5  15      133.86      144.72      7.80 o 
   1   5  15      266.65      266.41      9.62 o 
   2   5  15        2.72        0.77      2.27 o 
   3   5  15      312.49      345.88      9.02 o 
   4   5  15       12.80        7.66      2.85 o 
   5   5  15       33.61       35.52      4.28 o 
   6   5  15      124.67      135.18      7.22 o 
   7   5  15      151.94      159.85      8.51 o 
   8   5  15      551.48      544.94     47.31 o 
  -5   6  15       52.08       39.40     11.07 o 
  -4   6  15       52.49       51.17      7.17 o 
  -3   6  15      285.77      256.77     14.73 o 
  -2   6  15       33.87       43.15      6.58 o 
  -1   6  15        5.48        8.42      3.57 o 
   0   6  15        9.52       12.85      3.68 o 
   1   6  15       10.23        9.06      3.40 o 
   2   6  15       18.14       13.60      4.38 o 
   3   6  15        1.79        2.43      2.64 o 
   4   6  15       11.76       11.44      3.28 o 
 -13   0  16       25.65       22.07      3.95 o 
 -12   0  16       64.91       62.97      5.54 o 
 -11   0  16      200.01      218.60      8.23 o 
 -10   0  16      283.65      302.01      9.41 o 
  -9   0  16      890.28      928.46     17.91 o 
  -8   0  16      276.74      262.81      8.31 o 
  -7   0  16       30.84       25.79      3.57 o 
  -6   0  16      290.27      292.30      8.51 o 
  -5   0  16       79.63       80.21      5.07 o 
  -4   0  16       17.42       23.43      3.29 o 
  -3   0  16       29.43       38.12      6.11 o 
  -2   0  16      487.06      505.98     10.77 o 
  -1   0  16      598.10      604.00     14.37 o 
   0   0  16       22.52       18.83      2.53 o 
   1   0  16       12.23       13.15      2.32 o 
   2   0  16      171.92      193.11      6.05 o 
   3   0  16      147.83      158.30      5.68 o 
   4   0  16       99.71       97.67      6.75 o 
   5   0  16      150.28      164.20      7.06 o 
   6   0  16      220.44      220.72      8.29 o 
   7   0  16      237.35      232.89      8.52 o 
   8   0  16      456.94      442.45     12.19 o 
   9   0  16      932.16      918.30     31.73 o 
  10   0  16        0.23        5.70      3.19 o 
  11   0  16     1523.53     1491.65     28.65 o 
  12   0  16       29.84       22.91      4.07 o 
  13   0  16      149.03      152.45     12.00 o 
 -13   1  16      166.48      178.29      6.53 o 
 -12   1  16        0.88        3.21      2.71 o 
 -11   1  16        2.29        5.39      2.10 o 
 -10   1  16        0.03       -1.21      1.90 o 
  -9   1  16       15.52       15.71      2.58 o 
  -8   1  16      165.49      170.33      4.78 o 
  -7   1  16      344.45      335.09      6.46 o 
  -6   1  16       31.91       32.64      2.59 o 
  -5   1  16       28.41       30.45      2.21 o 
  -4   1  16       81.63       82.60      3.18 o 
  -3   1  16      383.36      376.22      5.96 o 
  -2   1  16       31.79       30.21      2.22 o 
  -1   1  16      104.83      109.11      3.42 o 
   0   1  16        4.69        6.55      1.44 o 
   1   1  16      420.96      423.59      9.59 o 
   2   1  16        1.14        1.97      1.31 o 
   3   1  16       12.45       14.43      1.98 o 
   4   1  16      175.45      184.38      6.04 o 
   5   1  16      100.14      106.05      3.32 o 
   6   1  16       24.79       30.37      2.99 o 
   7   1  16       21.50       21.70      2.39 o 
   8   1  16       31.06       31.22      2.84 o 
   9   1  16       44.13       45.06      6.62 o 
  10   1  16       27.52       28.90      6.42 o 
  11   1  16       14.81       12.85      3.92 o 
  12   1  16        6.95        8.42      3.91 o 
  13   1  16       13.33       16.20      4.55 o 
 -13   2  16       99.79       91.36      5.91 o 
 -12   2  16       36.32       35.17      4.29 o 
 -11   2  16       66.71       71.36      5.10 o 
 -10   2  16      107.37      104.65      5.75 o 
  -9   2  16       76.10       71.45      4.27 o 
  -8   2  16      561.63      550.24      9.97 o 
  -7   2  16      360.17      340.99      7.38 o 
  -6   2  16      247.71      259.19      6.25 o 
  -5   2  16      266.49      262.91      5.07 o 
  -4   2  16      109.56      111.34      3.63 o 
  -3   2  16      439.98      437.56      7.23 o 
  -2   2  16      456.29      439.54      7.20 o 
  -1   2  16        2.10        3.07      1.39 o 
   0   2  16      273.31      286.30      4.46 o 
   1   2  16      150.72      154.20      4.06 o 
   2   2  16       72.76       77.03      3.24 o 
   3   2  16      169.33      170.55      5.26 o 
   4   2  16      152.26      153.55      5.53 o 
   5   2  16        3.25        2.87      1.93 o 
   6   2  16       17.84       14.80      2.58 o 
   7   2  16       12.81        8.41      2.41 o 
   8   2  16      209.25      209.33     11.27 o 
   9   2  16       94.96      100.18      8.43 o 
  10   2  16      131.69      128.42      7.62 o 
  11   2  16        0.16       -1.21      3.46 o 
  12   2  16       83.03       85.11      7.09 o 
 -12   3  16       39.08       30.12      5.11 o 
 -11   3  16       28.13       26.05      4.29 o 
 -10   3  16        0.01       -0.74      2.98 o 
  -9   3  16       23.26       21.43      4.56 o 
  -8   3  16       48.90       45.00      5.31 o 
  -7   3  16        5.39        4.59      4.12 o 
  -6   3  16        3.46       -0.21      2.86 o 
  -5   3  16        0.00        4.13      3.05 o 
  -4   3  16        0.13        0.84      2.94 o 
  -3   3  16       15.25       15.40      3.71 o 
  -2   3  16        2.27        4.92      2.62 o 
  -1   3  16        2.30        4.81      2.53 o 
   0   3  16      253.14      232.82      6.70 o 
   1   3  16        0.77        0.80      2.37 o 
   2   3  16       67.48       70.29      4.29 o 
   3   3  16       70.13       65.59      3.14 o 
   4   3  16      299.41      297.78      6.16 o 
   5   3  16       49.59       46.66      3.29 o 
   6   3  16      248.26      234.08      6.42 o 
   7   3  16       83.39       89.60      7.56 o 
   8   3  16       63.43       69.40      6.52 o 
   9   3  16       61.50       50.25      4.61 o 
  10   3  16       15.21       13.12      3.31 o 
  11   3  16       13.17       11.07      3.42 o 
 -10   4  16      222.27      221.96     11.88 o 
  -9   4  16      163.96      155.27     12.01 o 
  -8   4  16       45.84       44.70      7.09 o 
  -7   4  16      136.20      120.20      9.61 o 
  -6   4  16       13.63        9.85      4.28 o 
  -5   4  16        8.56       13.14      4.26 o 
  -4   4  16       23.49       40.61      5.71 o 
  -3   4  16       50.45       38.70      4.60 o 
  -2   4  16       57.68       61.67      5.39 o 
  -1   4  16       51.90       56.45      5.12 o 
   0   4  16        1.98        3.71      2.51 o 
   1   4  16        1.99        6.74      2.30 o 
   2   4  16       63.14       68.18      4.51 o 
   3   4  16      114.36      106.07      5.49 o 
   4   4  16       26.65       20.25      2.93 o 
   5   4  16      160.38      168.87      6.28 o 
   6   4  16      133.30      129.59      6.60 o 
   7   4  16      194.52      204.65      9.87 o 
   8   4  16       54.61       52.60      6.32 o 
   9   4  16      187.79      187.55     10.11 o 
  -8   5  16        3.23       13.80      8.23 o 
  -7   5  16        4.74        9.70      7.49 o 
  -6   5  16        4.62        5.11      4.27 o 
  -5   5  16       13.04       12.68     11.98 o 
  -4   5  16      347.04      334.83     11.36 o 
  -3   5  16       43.08       46.36      5.27 o 
  -2   5  16       22.28       15.84      3.76 o 
  -1   5  16       20.86       24.62      4.11 o 
   0   5  16       22.20       25.03      4.17 o 
   1   5  16       24.71       26.86      4.07 o 
   2   5  16       18.02       28.36      3.47 o 
   3   5  16        1.43        1.61      2.22 o 
   4   5  16       18.99       23.60      3.28 o 
   5   5  16       29.65       29.61      3.55 o 
   6   5  16       10.67       15.29      3.47 o 
   7   5  16      102.45      101.03      8.06 o 
  -3   6  16       41.06       41.03      6.79 o 
  -2   6  16      208.91      214.20     24.79 o 
  -1   6  16       19.58       18.55     10.20 o 
   0   6  16        3.62        6.89      4.20 o 
   1   6  16       14.81       13.53      4.70 o 
   2   6  16        6.27        8.23      4.16 o 
 -13   1  17       63.19       62.05      4.67 o 
 -12   1  17       16.19       13.92      4.51 o 
 -11   1  17      384.10      399.72      7.58 o 
 -10   1  17      102.03      106.11      4.33 o 
  -9   1  17      198.82      214.42      5.84 o 
  -8   1  17      130.10      135.41      4.80 o 
  -7   1  17      143.45      143.64      5.17 o 
  -6   1  17      296.24      299.76      6.11 o 
  -5   1  17       14.07       12.96      2.10 o 
  -4   1  17      150.38      152.67      4.35 o 
  -3   1  17      667.30      668.41      9.29 o 
  -2   1  17      944.26      937.03     11.61 o 
  -1   1  17      795.81      807.37     10.40 o 
   0   1  17      277.90      264.47      5.65 o 
   1   1  17      158.90      162.87      5.99 o 
   2   1  17       49.16       54.57      2.77 o 
   3   1  17       44.20       49.82      2.56 o 
   4   1  17      389.21      403.60      6.24 o 
   5   1  17       28.19       27.73      2.13 o 
   6   1  17      107.29      109.26      3.76 o 
   7   1  17       20.56       17.81      2.21 o 
   8   1  17       28.33       35.70      4.15 o 
   9   1  17       60.18       58.82      4.68 o 
  10   1  17      184.02      184.60     12.49 o 
  11   1  17       10.69        4.08      2.99 o 
  12   1  17       34.61       33.79      4.22 o 
 -12   2  17       50.72       45.93      4.56 o 
 -11   2  17       61.81       61.68      5.15 o 
 -10   2  17       72.78       85.22      5.90 o 
  -9   2  17       10.90        7.65      3.79 o 
  -8   2  17       21.11       14.62      3.09 o 
  -7   2  17       34.54       39.96      3.30 o 
  -6   2  17        0.02        1.93      2.04 o 
  -5   2  17       12.37       15.91      1.98 o 
  -4   2  17       15.03       17.92      2.00 o 
  -3   2  17        5.29        2.12      1.66 o 
  -2   2  17       11.55        9.93      1.80 o 
  -1   2  17        5.47        3.09      1.52 o 
   0   2  17      486.82      482.76      6.59 o 
   1   2  17       16.45       16.37      1.86 o 
   2   2  17        0.62       -0.45      1.53 o 
   3   2  17        3.39        3.10      1.88 o 
   4   2  17        0.27        2.65      1.84 o 
   5   2  17        8.59        8.09      2.29 o 
   6   2  17       91.83       98.52      5.04 o 
   7   2  17        4.29        5.39      2.38 o 
   8   2  17        0.02       -2.14      2.21 o 
   9   2  17       11.08        7.31      3.13 o 
  10   2  17       45.39       39.87      8.18 o 
  11   2  17       89.82       76.26      6.64 o 
  12   2  17       38.30       38.52      5.42 o 
 -11   3  17        0.14       -0.37      3.91 o 
 -10   3  17      100.54       98.91      6.31 o 
  -9   3  17       81.47       80.51      5.58 o 
  -8   3  17      378.44      401.35     12.29 o 
  -7   3  17      238.82      244.92     11.74 o 
  -6   3  17       46.46       46.23      7.97 o 
  -5   3  17      416.43      404.19     14.30 o 
  -4   3  17      272.42      269.13     11.92 o 
  -3   3  17      205.64      179.12      9.17 o 
  -2   3  17      433.37      425.93     21.29 o 
  -1   3  17      214.61      209.84     12.45 o 
   0   3  17      283.61      255.62      8.51 o 
   1   3  17      269.47      270.76      8.55 o 
   2   3  17       12.08        8.48      3.80 o 
   3   3  17      414.53      405.86      7.41 o 
   4   3  17        5.91        3.09      2.78 o 
   5   3  17      125.16      132.95      5.09 o 
   6   3  17      212.78      202.42      6.09 o 
   7   3  17        1.88        1.29      2.25 o 
   8   3  17       33.65       32.37      3.44 o 
   9   3  17       22.97       17.14      3.80 o 
  10   3  17       53.00       60.49      4.52 o 
  11   3  17        0.15        1.02      3.60 o 
  -9   4  17       74.85       76.25      9.10 o 
  -8   4  17      100.15       97.69      9.30 o 
  -7   4  17       30.76       27.70      5.70 o 
  -6   4  17       28.21       21.09      5.20 o 
  -5   4  17       21.87       26.78      8.07 o 
  -4   4  17        0.49       -0.59      3.17 o 
  -3   4  17      119.17      109.02      7.25 o 
  -2   4  17        1.18        2.25      2.98 o 
  -1   4  17        3.50        5.25      3.06 o 
   0   4  17       31.77       32.31      4.29 o 
   1   4  17       37.01       37.38      3.64 o 
   2   4  17       59.87       63.08      4.51 o 
   3   4  17       99.43       99.41      5.45 o 
   4   4  17        1.53        3.80      2.27 o 
   5   4  17       13.15       11.61      3.10 o 
   6   4  17       12.92       11.73      3.97 o 
   7   4  17       34.45       21.93      4.83 o 
   8   4  17       24.61       22.81      4.90 o 
   9   4  17        0.96        2.27      4.98 o 
  -6   5  17      164.87      185.33     15.94 o 
  -5   5  17       73.54       76.10      7.94 o 
  -4   5  17      114.61      110.80     12.13 o 
  -3   5  17       29.47       28.64      6.81 o 
  -2   5  17        7.62        5.70      4.29 o 
  -1   5  17      135.40      143.84      8.45 o 
   0   5  17       82.97       95.39      6.87 o 
   1   5  17       64.74       62.55     10.47 o 
   2   5  17      264.34      258.51      9.73 o 
   3   5  17       71.93       61.30      4.73 o 
   4   5  17       62.84       60.96      4.74 o 
   5   5  17       62.79       69.64      5.61 o 
   6   5  17        0.70        5.19      3.01 o 
 -12   0  18       29.61       30.70      4.48 o 
 -11   0  18      121.99      113.83      9.56 o 
 -10   0  18       34.55       34.94      4.45 o 
  -9   0  18        5.12        2.22      3.15 o 
  -8   0  18       70.62       78.58      5.81 o 
  -7   0  18        0.04       -1.64      2.67 o 
  -6   0  18       46.59       40.17      4.29 o 
  -5   0  18        0.01       -3.81      4.25 o 
  -4   0  18      608.41      608.94     13.01 o 
  -3   0  18      426.12      406.17     10.10 o 
  -2   0  18       36.71       35.83      4.77 o 
  -1   0  18       30.71       33.10      4.25 o 
   0   0  18       18.70       17.30      3.65 o 
   1   0  18      155.14      151.33     19.65 o 
   2   0  18      555.53      553.54     14.16 o 
   3   0  18      220.81      206.24      8.14 o 
   4   0  18      373.61      370.34      9.30 o 
   5   0  18      499.42      498.36     11.24 o 
   6   0  18      577.01      564.98     14.62 o 
   7   0  18      337.05      353.10     11.16 o 
   8   0  18       19.81       25.66      4.31 o 
   9   0  18      180.11      180.81      8.11 o 
  10   0  18      105.98      115.94      6.95 o 
  11   0  18        1.51        2.58      3.18 o 
  12   0  18      173.86      168.15     12.93 o 
 -12   1  18       45.16       46.40      6.33 o 
 -11   1  18       63.80       62.97      4.58 o 
 -10   1  18       59.63       73.45      4.72 o 
  -9   1  18       10.53       11.68      2.39 o 
  -8   1  18       82.52       85.22      4.90 o 
  -7   1  18       49.13       37.78      2.94 o 
  -6   1  18      128.63      123.42      4.29 o 
  -5   1  18      159.34      160.88      4.60 o 
  -4   1  18       84.48       79.03      3.86 o 
  -3   1  18      366.68      367.24      7.19 o 
  -2   1  18      488.75      477.19      8.29 o 
  -1   1  18       14.44       18.12      2.16 o 
   0   1  18       69.47       74.93      3.54 o 
   1   1  18      185.80      197.02      5.03 o 
   2   1  18      158.24      152.54      4.46 o 
   3   1  18        4.18        3.54      2.11 o 
   4   1  18       84.67       90.86      3.89 o 
   5   1  18        4.50        3.41      1.70 o 
   6   1  18        0.91        2.00      1.75 o 
   7   1  18       42.16       32.93      2.64 o 
   8   1  18       81.59       89.98      5.60 o 
   9   1  18        2.64        1.68      2.90 o 
  10   1  18       21.66       15.49      3.51 o 
  11   1  18       16.17       14.41      3.55 o 
  12   1  18       34.11       31.77      4.16 o 
 -11   2  18      296.67      317.10      9.14 o 
 -10   2  18        0.19       -1.14      4.79 o 
  -9   2  18       16.94       18.95      6.18 o 
  -8   2  18       76.85       75.85      4.97 o 
  -7   2  18       39.24       50.74      4.14 o 
  -6   2  18       13.87       15.14      2.73 o 
  -5   2  18      255.24      256.25      5.54 o 
  -4   2  18       88.69       83.17      3.51 o 
  -3   2  18       54.96       56.77      3.38 o 
  -2   2  18      339.44      334.80      6.37 o 
  -1   2  18       96.28       96.30      3.51 o 
   0   2  18       48.33       53.82      2.72 o 
   1   2  18       56.45       66.01      3.55 o 
   2   2  18        1.50        0.27      1.75 o 
   3   2  18      490.97      502.21      9.19 o 
   4   2  18      334.07      335.93      8.04 o 
   5   2  18      448.96      449.65      9.56 o 
   6   2  18      409.32      412.21     14.71 o 
   7   2  18      286.06      304.76      8.11 o 
   8   2  18      299.34      299.12      8.12 o 
   9   2  18      189.59      201.53      6.89 o 
  10   2  18       68.12       59.77      4.92 o 
  11   2  18      188.56      189.47      9.26 o 
 -10   3  18       41.75       45.71      5.81 o 
  -9   3  18       51.77       58.45      7.79 o 
  -8   3  18        0.12        4.07      4.27 o 
  -7   3  18      194.79      215.32     11.89 o 
  -6   3  18      173.40      196.13     10.58 o 
  -5   3  18        5.75        5.24      4.37 o 
  -4   3  18       14.51       22.20      4.89 o 
  -3   3  18       12.07        6.01      6.52 o 
  -2   3  18        0.10        1.72      2.85 o 
  -1   3  18       38.20       43.39      4.63 o 
   0   3  18      127.81      135.96      6.60 o 
   1   3  18      119.62      108.61      5.51 o 
   2   3  18      122.35      124.15      7.19 o 
   3   3  18       43.62       49.26      5.36 o 
   4   3  18       12.37       11.50      2.31 o 
   5   3  18        2.51        0.45      1.93 o 
   6   3  18        7.08        5.50      2.34 o 
   7   3  18        0.93       -1.13      2.16 o 
   8   3  18        4.10        1.34      2.37 o 
   9   3  18       48.36       45.85      4.18 o 
  10   3  18       18.88       19.27      3.54 o 
  -8   4  18        1.75        7.45      4.69 o 
  -7   4  18        4.40        5.88      4.16 o 
  -6   4  18        0.43       -2.45      3.91 o 
  -5   4  18      109.05      126.51      9.77 o 
  -4   4  18       18.82       17.76      4.74 o 
  -3   4  18        2.09        5.62      3.95 o 
  -2   4  18      359.91      370.16     11.56 o 
  -1   4  18       61.72       71.65      5.96 o 
   0   4  18      264.73      279.70     17.45 o 
   1   4  18      339.64      324.08     10.56 o 
   2   4  18      209.67      220.45      7.46 o 
   3   4  18       29.38       39.90      3.84 o 
   4   4  18       92.11       95.69      6.40 o 
   5   4  18       95.52      100.91      8.73 o 
   6   4  18       53.05       41.71      8.48 o 
   7   4  18        6.41        0.61      3.61 o 
   8   4  18       21.06       23.09      6.78 o 
  -5   5  18       18.07       21.48      8.18 o 
  -4   5  18        0.25        8.23      6.52 o 
  -3   5  18       64.54       65.03      6.23 o 
  -2   5  18       17.60       17.28      4.97 o 
  -1   5  18        0.11       -1.59      2.71 o 
   0   5  18       11.65       17.62      4.10 o 
   1   5  18        0.13       -0.81      2.96 o 
   2   5  18        2.40        7.38      3.24 o 
   3   5  18       11.56       15.56      4.13 o 
   4   5  18        0.49        4.97      2.93 o 
   5   5  18       20.22       19.03      3.71 o 
 -11   1  19       13.48       16.90      3.31 o 
 -10   1  19      126.09      132.02      4.77 o 
  -9   1  19       15.38       13.66      2.72 o 
  -8   1  19      132.41      131.47      4.71 o 
  -7   1  19      422.81      403.89      8.32 o 
  -6   1  19       24.95       24.89      2.70 o 
  -5   1  19      124.31      131.54      4.75 o 
  -4   1  19      266.28      255.77      6.15 o 
  -3   1  19       56.29       62.12      5.62 o 
  -2   1  19      155.96      154.66      6.62 o 
  -1   1  19        6.32        6.53      2.80 o 
   0   1  19        1.06        0.85      1.99 o 
   1   1  19       44.15       48.67      3.10 o 
   2   1  19       94.60       93.70      3.90 o 
   3   1  19        0.22       -0.10      1.74 o 
   4   1  19       82.27       88.41      4.42 o 
   5   1  19      296.69      294.49      6.48 o 
   6   1  19       10.77        8.16      2.24 o 
   7   1  19        2.32        7.95      3.00 o 
   8   1  19        2.87        3.16      3.06 o 
   9   1  19       75.96       81.37      7.35 o 
  10   1  19      230.14      225.63     12.65 o 
  11   1  19       98.66      108.60      7.67 o 
 -10   2  19        0.07       -3.08      3.08 o 
  -9   2  19       10.17        8.24      3.20 o 
  -8   2  19        1.93        1.16      3.55 o 
  -7   2  19       76.87       68.13      7.51 o 
  -6   2  19      132.69      125.21      6.26 o 
  -5   2  19       36.73       29.50      2.71 o 
  -4   2  19      161.99      159.62      4.42 o 
  -3   2  19       15.41       14.01      1.98 o 
  -2   2  19       68.34       63.39      3.88 o 
  -1   2  19       21.42       25.29      2.28 o 
   0   2  19      147.34      145.33      5.87 o 
   1   2  19      163.09      150.17      5.29 o 
   2   2  19       89.64       87.22      4.20 o 
   3   2  19        9.80        9.56      2.89 o 
   4   2  19        5.39        2.41      2.04 o 
   5   2  19       31.78       33.39      3.13 o 
   6   2  19        1.18        0.75      2.29 o 
   7   2  19        7.59        2.16      2.50 o 
   8   2  19        1.46       -0.62      2.44 o 
   9   2  19       85.78       87.39      5.32 o 
  10   2  19        2.02        0.34      3.54 o 
  -9   3  19      297.62      294.04     15.04 o 
  -8   3  19       25.71       26.81     10.50 o 
  -7   3  19      181.83      196.50     11.18 o 
  -6   3  19      125.34      116.28      9.45 o 
  -5   3  19      147.62      146.59     10.20 o 
  -4   3  19       57.12       65.33      7.08 o 
  -3   3  19        2.08       -1.10      3.27 o 
  -2   3  19       53.79       54.57      6.29 o 
  -1   3  19        6.75       11.90      5.60 o 
   0   3  19       58.32       63.01      8.96 o 
   1   3  19       33.67       29.44      5.27 o 
   2   3  19       15.03       15.18      3.92 o 
   3   3  19        7.67        4.99      3.50 o 
   4   3  19       53.97       45.11      3.35 o 
   5   3  19        3.10        2.13      2.19 o 
   6   3  19       80.40       95.03      4.84 o 
   7   3  19       64.91       61.28      5.57 o 
   8   3  19       66.45       71.67      5.66 o 
   9   3  19       48.91       44.40      4.45 o 
  -7   4  19       24.64       32.12      6.59 o 
  -6   4  19        1.65        1.11      4.14 o 
  -5   4  19        0.01        2.97      4.03 o 
  -4   4  19       40.47       42.60      7.78 o 
  -3   4  19       69.82       70.23      7.56 o 
  -2   4  19       98.80      106.61      8.85 o 
  -1   4  19       55.63       59.52      5.82 o 
   0   4  19       65.63       75.43      6.13 o 
   1   4  19       33.85       41.32      4.83 o 
   2   4  19       29.49       30.82      3.67 o 
   3   4  19      140.12      149.96      7.55 o 
   4   4  19      154.10      139.39      9.58 o 
   5   4  19       67.17       55.07      6.56 o 
   6   4  19        0.25        3.89      4.87 o 
   7   4  19        0.65       -4.22      4.22 o 
  -3   5  19       33.02       41.66      9.50 o 
  -2   5  19       35.76       17.51      5.60 o 
  -1   5  19        9.91       -0.52      4.37 o 
   0   5  19       10.62        3.62      6.11 o 
   1   5  19        2.09        5.95      4.26 o 
   2   5  19        0.60        5.31      3.98 o 
   3   5  19        0.00        4.08      6.90 o 
 -10   0  20       45.58       49.15      5.15 o 
  -9   0  20      263.15      280.69      9.53 o 
  -8   0  20      127.34      122.45     11.13 o 
  -7   0  20      133.34      133.48      7.95 o 
  -6   0  20       30.94       26.19      4.15 o 
  -5   0  20      498.10      523.92     12.55 o 
  -4   0  20      101.48      113.93      7.51 o 
  -3   0  20       27.50       25.62      4.31 o 
  -2   0  20       25.49       23.50      4.02 o 
  -1   0  20       35.18       34.80      4.71 o 
   0   0  20      404.98      414.88     18.47 o 
   1   0  20      160.15      154.60      7.57 o 
   2   0  20      189.16      207.04      8.61 o 
   3   0  20       30.54       29.39      6.53 o 
   4   0  20        4.39        5.17      3.51 o 
   5   0  20      253.57      260.98      9.83 o 
   6   0  20      154.05      157.88      7.84 o 
   7   0  20       39.79       43.11      5.06 o 
   8   0  20        0.96        0.52      3.59 o 
   9   0  20       12.65       11.53      3.89 o 
  10   0  20       85.10       84.69      6.23 o 
 -10   1  20        0.01       -2.62      2.62 o 
  -9   1  20       50.56       56.04      4.91 o 
  -8   1  20       19.87       20.05      2.71 o 
  -7   1  20       14.33       13.86      2.58 o 
  -6   1  20       14.90       10.91      2.56 o 
  -5   1  20      273.93      275.98      6.66 o 
  -4   1  20        1.68       -1.00      2.00 o 
  -3   1  20        0.88       -0.15      2.09 o 
  -2   1  20       46.69       40.45      3.43 o 
  -1   1  20        0.45       -2.01      2.01 o 
   0   1  20      489.72      477.76      9.38 o 
   1   1  20      342.48      346.88      7.79 o 
   2   1  20       26.47       27.38      2.99 o 
   3   1  20       26.64       25.79      2.67 o 
   4   1  20       33.25       32.28      2.88 o 
   5   1  20        0.04       -1.85      1.85 o 
   6   1  20        1.86        7.46      2.63 o 
   7   1  20        0.63       -0.46      2.72 o 
   8   1  20        8.17        6.70      3.13 o 
   9   1  20      137.10      135.81      7.16 o 
  10   1  20        0.70        1.92      4.16 o 
  -9   2  20       46.95       44.73      4.41 o 
  -8   2  20      154.69      152.44      7.28 o 
  -7   2  20       49.19       61.76      5.01 o 
  -6   2  20      661.91      674.14     14.30 o 
  -5   2  20       88.28       94.57      5.59 o 
  -4   2  20      110.00      121.46      4.23 o 
  -3   2  20      241.55      243.39      5.62 o 
  -2   2  20      217.75      214.38      5.20 o 
  -1   2  20      778.91      797.84     15.41 o 
   0   2  20      532.48      526.77     11.84 o 
   1   2  20      233.21      232.29      7.63 o 
   2   2  20      542.91      541.01     15.06 o 
   3   2  20      149.41      159.18      5.54 o 
   4   2  20       62.34       65.15      3.99 o 
   5   2  20      166.09      166.78      5.84 o 
   6   2  20       19.57       14.75      3.11 o 
   7   2  20      217.94      214.71      7.02 o 
   8   2  20        0.62        1.71      2.61 o 
   9   2  20        0.51        4.30      3.89 o 
  -8   3  20        4.96        4.16      8.82 o 
  -7   3  20       28.01       13.32      9.28 o 
  -6   3  20        5.41        1.61      4.13 o 
  -5   3  20        0.77        1.46      3.94 o 
  -4   3  20       15.34       17.38      5.98 o 
  -3   3  20        1.00       -0.05      3.64 o 
  -2   3  20        0.97        2.90      3.55 o 
  -1   3  20        0.03        7.46      4.90 o 
   0   3  20       13.79       19.66      4.47 o 
   1   3  20        0.88        0.77      4.53 o 
   2   3  20       11.21        4.86      4.13 o 
   3   3  20       72.01       61.37      4.64 o 
   4   3  20       59.81       55.73      3.75 o 
   5   3  20        0.15       -0.07      2.16 o 
   6   3  20       11.77        3.65      2.40 o 
   7   3  20       29.96       29.07      3.38 o 
   8   3  20        2.70       -2.63      2.63 o 
  -6   4  20       37.36       28.16      9.60 o 
  -5   4  20      119.18      113.03      9.74 o 
  -4   4  20       56.26       50.48      7.05 o 
  -3   4  20      226.25      229.58     11.71 o 
  -2   4  20        4.12        5.65      4.13 o 
  -1   4  20       55.58       58.37      6.89 o 
   0   4  20       31.50       32.01      4.78 o 
   1   4  20       90.49       99.14      7.12 o 
   2   4  20       22.41       29.46      7.92 o 
   3   4  20        1.59       -1.08      3.32 o 
   4   4  20      141.52      133.60      9.57 o 
   5   4  20        1.01        0.36      4.94 o 
  -9   1  21       36.54       42.40      3.36 o 
  -8   1  21       69.05       62.38      4.01 o 
  -7   1  21       10.73       12.92      2.77 o 
  -6   1  21        5.47        8.25      2.46 o 
  -5   1  21        0.69        2.03      3.01 o 
  -4   1  21       10.42       12.11      2.71 o 
  -3   1  21       55.49       55.57      3.91 o 
  -2   1  21      179.94      174.09     10.53 o 
  -1   1  21      162.59      156.54      5.94 o 
   0   1  21       67.21       71.13      4.53 o 
   1   1  21       93.42       94.57      4.63 o 
   2   1  21        1.38       -2.12      2.12 o 
   3   1  21      101.85      101.78      5.09 o 
   4   1  21      211.25      224.51      6.26 o 
   5   1  21       77.73       82.06      4.89 o 
   6   1  21      349.65      357.69      9.02 o 
   7   1  21      127.91      131.96      6.93 o 
   8   1  21      360.22      373.71     10.77 o 
   9   1  21      125.13      136.10      7.25 o 
  -8   2  21        1.29       -1.25      3.08 o 
  -7   2  21       23.67       26.85      4.05 o 
  -6   2  21       18.56       28.94      4.04 o 
  -5   2  21      108.28      117.68      6.84 o 
  -4   2  21        1.05        3.09      1.93 o 
  -3   2  21       38.72       36.50      2.79 o 
  -2   2  21        4.15        4.98      3.96 o 
  -1   2  21       51.68       59.34      5.29 o 
   0   2  21       73.61       67.76      4.84 o 
   1   2  21        6.45        7.75      3.94 o 
   2   2  21        9.37        9.03      2.93 o 
   3   2  21       60.09       65.74      6.53 o 
   4   2  21        0.07       -0.55      2.60 o 
   5   2  21       14.70       12.17      2.99 o 
   6   2  21        0.58        1.28      2.69 o 
   7   2  21        0.27        1.49      2.65 o 
   8   2  21       15.53        9.30      3.09 o 
  -7   3  21       31.52       26.41     10.64 o 
  -6   3  21       30.00       44.87     11.18 o 
  -5   3  21        0.44        2.78      7.95 o 
  -4   3  21        0.20        3.55      3.98 o 
  -3   3  21       32.96       28.91      5.56 o 
  -2   3  21       33.61       25.14      5.26 o 
  -1   3  21      150.92      168.93     13.57 o 
   0   3  21      202.77      228.98     15.44 o 
   1   3  21       89.46       79.94     11.11 o 
   2   3  21      303.82      302.94     12.38 o 
   3   3  21       94.49       91.47      5.70 o 
   4   3  21       36.17       38.90      4.20 o 
   5   3  21      104.28       89.74      5.67 o 
   6   3  21       95.94       87.44      5.16 o 
  -3   4  21       14.30       21.10      7.90 o 
  -2   4  21       11.30        4.69      6.27 o 
  -1   4  21        0.50        5.65      5.94 o 
   0   4  21       17.26       18.43      6.84 o 
   3   4  21        5.06        0.77      4.93 o 
  -8   0  22       18.15       16.61      6.97 o 
  -7   0  22        9.41        8.85      3.90 o 
  -6   0  22       22.76       29.06      8.98 o 
  -5   0  22      237.91      231.75     14.20 o 
  -4   0  22        8.20        3.01      3.55 o 
  -3   0  22      426.31      452.36     19.56 o 
  -2   0  22       58.43       71.44      6.27 o 
  -1   0  22      249.04      248.79     17.65 o 
   0   0  22      486.59      483.26     20.38 o 
   1   0  22        1.21       -3.07      3.84 o 
   2   0  22       35.77       31.78      4.80 o 
   3   0  22       87.17       86.18      6.72 o 
   4   0  22        5.12        1.58      3.52 o 
   5   0  22        0.17        3.28      3.56 o 
   6   0  22      180.56      184.88      8.56 o 
   7   0  22       64.75       59.54      5.76 o 
   8   0  22        1.52        3.01      3.56 o 
  -8   1  22       15.72       14.19      2.81 o 
  -7   1  22        0.50       -2.25      2.25 o 
  -6   1  22        4.22        3.23      2.48 o 
  -5   1  22       21.09       18.01      4.35 o 
  -4   1  22       15.90       11.45      2.77 o 
  -3   1  22        6.45        2.98      3.44 o 
  -2   1  22       26.55       20.82      4.60 o 
  -1   1  22       46.12       49.77      3.83 o 
   0   1  22        0.37        0.97      2.34 o 
   1   1  22       53.16       53.31      3.84 o 
   2   1  22       38.77       35.01      4.65 o 
   3   1  22        0.23        2.28      2.54 o 
   4   1  22       83.71       86.88      4.45 o 
   5   1  22        0.17        1.36      2.78 o 
   6   1  22        0.91        0.26      2.82 o 
   7   1  22        1.29        2.68      3.19 o 
   8   1  22        0.02       -3.49      3.49 o 
  -7   2  22       33.02       26.19      4.07 o 
  -6   2  22      344.68      356.87      8.82 o 
  -5   2  22        0.16        0.73      2.56 o 
  -4   2  22       72.65       77.11      4.53 o 
  -3   2  22       17.96       17.14      3.09 o 
  -2   2  22       31.42       30.30      3.61 o 
  -1   2  22       10.02        6.84      3.34 o 
   0   2  22       49.12       47.94      5.14 o 
   1   2  22        0.48        1.46      3.80 o 
   2   2  22        5.14        9.67      5.80 o 
   3   2  22        0.57        2.39      2.91 o 
   4   2  22        9.10        2.25      2.88 o 
   5   2  22       90.93       86.55      5.95 o 
   6   2  22       26.09       19.40      9.20 o 
   7   2  22       36.79       34.19      7.62 o 
  -5   3  22       11.54       13.96      9.03 o 
  -4   3  22       17.34       26.23      9.46 o 
  -3   3  22      175.97      175.04     16.71 o 
  -2   3  22        5.05       -0.44      4.76 o 
  -1   3  22       35.24       45.26      8.63 o 
   0   3  22      133.48      150.24     14.86 o 
   1   3  22      116.16      112.64     13.01 o 
   2   3  22       51.20       53.50     10.26 o 
   3   3  22       27.08       17.88      3.53 o 
   4   3  22       57.79       54.19      4.80 o 
   5   3  22        7.12       11.05      4.48 o 
  -6   1  23       60.87       61.14      4.30 o 
  -5   1  23      131.02      145.95      5.71 o 
  -4   1  23      325.76      317.73      8.03 o 
  -3   1  23      116.53      125.61      7.08 o 
  -2   1  23      190.84      212.36      6.53 o 
  -1   1  23       58.76       63.58      4.29 o 
   0   1  23       33.44       32.70      3.45 o 
   1   1  23      225.56      232.20      6.63 o 
   2   1  23       35.72       38.34      3.50 o 
   3   1  23      439.96      442.49      9.16 o 
   4   1  23       19.71       25.19      4.03 o 
   5   1  23       18.86       26.52      4.10 o 
   6   1  23       79.77       76.51      5.69 o 
  -5   2  23       62.54       47.21      6.43 o 
  -4   2  23       99.64      106.57      8.45 o 
  -3   2  23        0.86       -2.21      3.51 o 
  -2   2  23        5.22        5.37      2.79 o 
  -1   2  23        0.01        0.45      3.09 o 
   0   2  23        8.92        2.94      3.29 o 
   1   2  23       72.96       61.85      5.84 o 
   2   2  23        0.77       -2.24      7.23 o 
   3   2  23        7.36       10.04      7.01 o 
   4   2  23        6.94        8.27      3.80 o 
   5   2  23        4.59        5.66      3.79 o 
   1   3  23       65.95       71.22      7.63 o 
  -4   0  24       20.70       14.86      4.73 o 
  -3   0  24      129.47      139.00     12.17 o 
  -2   0  24       11.85       12.40      4.14 o 
  -1   0  24        4.64        6.46      5.26 o 
   0   0  24      281.25      266.65     10.56 o 
   1   0  24        0.12       -1.34      7.36 o 
   2   0  24      636.77      651.82     17.23 o 
   3   0  24       99.11       88.90      7.52 o 
   4   0  24       36.87       33.88      5.18 o 
  -4   1  24       35.56       41.89      3.79 o 
  -3   1  24       11.15        8.39      2.78 o 
  -2   1  24        0.30        1.54      2.52 o 
  -1   1  24       29.75       25.64      3.29 o 
   0   1  24       62.59       63.17      4.23 o 
   1   1  24        0.28        2.56      2.46 o 
   2   1  24       68.62       70.69      4.31 o 
   3   1  24        1.37        2.72      3.00 o 
   4   1  24       48.77       42.96      4.67 o 
  -1   2  24      105.85      112.39      9.70 o 
   0   2  24       24.96       23.75      6.69 o 
   1   2  24      197.69      192.33      8.66 o 
                                                 
